# Supplementary material for: Genome-wide analysis of the SOS2 gene family in melon (Cucumis melo L.) and functional characterization of MELO3C010334 in response to salt stress
Source: BMC Plant Biol. 2026 Feb 27;26:613. doi: 10.1186/s12870-026-08456-3 (PMC13049839; doi:10.1186/s12870-026-08456-3)
Supplement: Supplementary file 1 — Supplementary Material 1. [file 12870_2026_8456_MOESM1_ESM.xlsx]

## Sheet: Table S1
Primer sequences used in this study
Name	Seqence 5'-3'
q-MELO3C006758-F	GTTTGCTGCACACAACCTGT
q-MELO3C006758-R	TCTGGCACCTGCTGATAACC
q-MELO3C010334-F	CCGAGGTGCTTAGTGGTCAG
q-MELO3C010334-R	GGGACAGGAATACTCCGCTG
q-MELO3C011108-F	CGTCATGGACGGCTTAGTGA
q-MELO3C011108-R	CATGGCACCATCGTAACCCT
q-MELO3C007208-F	GTTCCGTTGTCCGAGATGGT
q-MELO3C007208-R	TGTCATCCTCAACGCTGCAT
CmActin7-F	GTGATGGTGTGAGTCACACTGTTC
CmActin7-R	ACGACCAGCAAGGTCCAAAC
pCambia1300-MELO3C010334-F	AGAGAACACGGGGGACGAGCTCATGAAGCGACTTACTAGAAAAG
pCambia1300-MELO3C010334-R	AGCTCCTCGCCCTTGCTCACCATGTTTCCACACTCTCAGATGG
pCambia1300-MELO3C007208-F	AGAGAACACGGGGGACGAGCTCATGGCCGACCGGCCCGACC
pCambia1300-MELO3C007208-R	AGCTCCTCGCCCTTGCTCACCATTTCAGTATCTGATGGTATATGT

## Sheet: Table S2
The biophysical properties of the melon SOS2 genes
Gene name	CDS length	Number of amino acids	Molecular weight (KD)	Theoretical pI	Instability index	Aliphatic index	Grand average of hydropathicity (GRAVY)	Subcellular localization
MELO3C002661	1392	463	52.4142	9.25	33.62	81.47	-0.422	cytoplasm
MELO3C002766	1200	399	45.1108	8.13	37.78	84.51	-0.416	chloroplast
MELO3C004428	1302	433	48.7533	9.21	33.12	81.5	-0.379	cytoplasm
MELO3C005987	1176	391	44.2725	8.73	34.98	77.29	-0.538	nucleus
MELO3C006483	1296	431	47.9917	9.25	35.5	88.63	-0.177	plasma membrane
MELO3C006758	1329	442	49.4001	5.6	40.19	89.34	-0.373	nucleus
MELO3C007110	1368	455	51.205	8.74	33.88	88.09	-0.316	chloroplast
MELO3C007208	1404	467	52.9661	8.26	41.95	89.12	-0.334	chloroplast
MELO3C010234	1293	430	48.506	9.07	37.43	82.49	-0.381	endoplasmic reticulum
MELO3C010334	1182	393	44.6454	7.67	48.85	93.99	-0.276	chloroplast
MELO3C011108	1341	446	50.7264	7.58	41.25	86.05	-0.28	cytoplasm
MELO3C014269	1098	365	41.0183	8.64	41.87	91.07	-0.25	cytoplasm
MELO3C014700	1335	444	50.5302	6.91	34.34	86.06	-0.399	chloroplast
MELO3C016967	1332	443	50.2229	8.6	39.42	83.36	-0.297	cytoplasm
MELO3C021231	1302	433	49.2887	6.93	42	92.73	-0.322	chloroplast
MELO3C026055	1407	468	53.0685	8.73	28.96	90.19	-0.371	cytoskeleton
MELO3C026058	1302	433	49.1303	6.08	40.35	91.13	-0.242	cytoplasm
MELO3C026741	1494	497	56.1147	8.34	37.44	89.03	-0.155	chloroplast
MELO3C026873	1416	471	53.3323	9.12	38.89	85.52	-0.451	chloroplast
MELO3C027266	1380	459	52.1052	8.93	44.68	89.63	-0.311	chloroplast

## Sheet: Table S3
The sequence of SOS2 proteins in different plants
Species	Name	Amino acid sequence
Cucumis melo L.	>MELO3C002661	MEKKGSILMQRYELGRMLGQGTFAKVYHARNLKSGQSVAIKIIDKEKVLRVGLIDQIKREISVMRLVRHPNVVQLYEVMASRTKIYFAMEYVKGGELFNKVAKGKLKEDAARKYFQQLIGAVDYCHSRGVYHRDIKPENLLLDEYGNLKISDFGLSALAESRRQDGLLHTTCGTPAYVAPEVINKKGYDGAKADIWSSGVVLFVLLAGYLPFHDPNLMEMYRKISRGEFKCPQWFPPEVRKLLSRILDPSPHTRINMAKLMENSWFKKGFKANVTTPKQLQNNEDMSSVSDVHSAFLDISSEGGSSVSNTNESGKPPTATRAPIRNNSFNAFDIISLSPGFDLSGLFESDVSERPQSRFTTKKPASAIVSKFEEIAEMERFQVLKKDGIVKLQGSKQGR…
	>MELO3C002766	MQIKREISTMKLIRHPNVIRMIEVMASKTKIYIVLEFVTGGELFDKIVSRGRMKEDETRKYFQQLINAVDYCHSRGVFHRDLKPENLLLDANGVLKVSDFGLSALPQQVREDGLLHTTCGTPNYVAPEVINNKGYDGAKADLWSCGVILFVLMAGYLPFEDSNLVALYKKIHKADFTCPPWFSTNAKKLIKRILDPNPSTRITIPEVIENEWFRKGYKPPTFEQADISLDDVDAIFNETGDSGSLVVERKEEGSKSPLTMNAFELISKSQGLNLSSLFEKQMGIVKRETRFTSNRPAKEILSKIEETATPLGFDVKKNNYKMKLQGEKTGRKGHLSVATEIYEVAPSLYMVELRKAGGDTLEFHKFYKSLKTGLKDIVWKHEEDPDEGETGASVSQSSR
	>MELO3C004428	MADKGRDGGYSSLLDGKYELGRLLGHGTFAKVYHARNLRTGKSVAMKVVGKEKIIKVGMTEQIKREISVMKMVKHPNIVELHEVMASKSKIYFAMEFVRGGELFSKIAKGRLREDVARVYFQQLISAIDFCHSRGVYHRDLKPENLLLDEDGNLKVTDFGLTAFSEHLKQDGLLHTTCGTPAYVAPEVIGKQGYDGAKADLWSCGVILYVLLAGYLPFQDDNMVAMYRKIYRGDFKCPPWFSPEARRLITKLLDPNPVTRAGITKITSSSWFKKSVPKTLIRKDEQEQTEENFTKSKPPAETLNAFHIISLSEGFDLSPLFEEKKREEKEEMRFATSSTASSVISKLEEVAKAVKFDVKKSETRVRLQGQEMGRKGKLTIAADIFAMTPSFVVVEVKKD…
	>MELO3C005987	MNVKAPATRTRVGKYELGKTLGEGTFAKVKFAKNVENGDYVAIKILDREKVLRHRMVEQIKREISTLKVVKHPNVMASKSKIYIVLEYVDGGELFDKIAAKGRLKEDEARKYFHQLINAVDYCHSRGVYHRDLKPENLLLDSHDVLKVSDFGLSAFSQQVRGDGLLHTACGTPNYVAPEVLNDKGYDGTSSDLWSCGISKADFAFPSWFSNGAKKLVRRILDPDPTTRISIAEIQEDPWFKKDYTPAHFEVEEDITLDDVDAAFSSSKEHLVTERKEKPVSMNAFELISRSPGFSLENLFEKQKTVAKRETRFTSQSPANEIMSKIEETAKPMGFNVRKRDYKMKLQGDKTGRKGHLSIATEVFEVAPSLHMVELRKTGGDTLEFHKACYQ
	>MELO3C006483	METGLRPTPSAAPLLGKYQLGRLLGRGSFAKVYQAVSLADNSTVAIKIIDKSKTIGAVMERCIVREVAAMRRLDHHPNILKIHEVMATKSKIYLVVEFAGGGELLAKISRRGRFTETVARRYFQQLVSALKFCHENGVVHRDVKPQNLLLDEQGNLKISDFGLSALPEQLRDGLLHTSCGTPAYSAPEVMTCRSGGGYDGGKADAWSCGVILFVMLSGFLPFDDSNLGAMYRKIRRREFQIPDWVSKPVRFLIYHLLDPNPKTRMSIDALMQNPWFKKSLQLKQGNGNLLQSMRDYRMGKERGIGEMNAFDIISMSSGLNLSGLFETTERRAERRYTSRATVMEVEERVREMGGELGYEVEVGGKGGAIGMGKRGVVVVVEVVEVAVAPAALTMVEVRV…
	>MELO3C006758	MRLGKYELGKTLGEGNFGKVKLAADVRTGCRYAVKILDKTKILHLNFSDQIKREISTLKLLRHPNVVRLYEVLASKTKIYMVLECASGGELFDRIESKGKMDEAEGRRIFQQLIDGLSYCHDKGVYHRDLKLENVLVDAKGNIKISDFGLSALPQNCREDGLLHTTCGSPNYVAPEVLANRGYNGVASDIWSCGVILYVILTACLPFDETNLALLYKKTLRGDFQIPKWLSAGARNLIRRTLDPNPSTRITIAGIKENEWFKTDYNPASPCYDDDEEEGSLTDQDDAISTPDEPSDVENSPESPSIINAFELIGMSSSLDLSGFFEQEDVSERKTRFTSNHSAKDLLERIEVIATDMGFRVQKKSGKLKLIQEIRSQKSPSNLSFVAEVFEISPLLHVV…
	>MELO3C007110	MASRSSGHNKARVGRYELGRTLGEGSFAKVKFARNCETGENVAIKILDKENILKHKMIGQIKREISTMKLIRHPNVIRMYEVMASKTKIYIVLEFVTGGELFDKISCKGRLKEDEARKYFQQLINAVDYCHSRGVCHRDLKPENLLLDASGVLKISDFGLSALPQQVRDDGLLHTTCGTPNYVAPEVIDNKGYFGAKADLWSCGVILFVLMAGYLPFEESNLMQLYKKIFKADFTCPPWFSSSAKKLIKRILDPNPLTRITIAEILENDWFKKGYKAPSFENDEISLDNIDDIFNESGGTDNLVVERREDKSASLASPVTMNAFELISKSRGLDLATLFEKQMGIIKRETRFTSNCPADEIISKIKNTAVPLGFDVKINNFKMKLQGEKTGRKGHLSVA…
	>MELO3C007208	MADRPDPDKKTETTRKDMPALLLGRYEIGKLLGHGTFAKVYHARNIKTNESVAIKVIDKEKILKGGLIAHIKREISILRRVRHPNIVQLFEVMATKAKIYFVMEYVRGGELFKKVSKGRLKEEVARKYFQQLISAVAFCHARGVYHRDLKPENLLLDENGNLKVSDFGLSAVSDQIRQDGLFHTFCGTPAYVAPEVLARKGYEAAKVDIWSCGVILFVLMAGYLPFHDQNIMAMYKKIYKGEFRCPRWFSPELIRLLTRLLDTNPETRFTIPEIMENRWFKKGYKHIKFYIEDDKVCSVEDDNDDVDSLSDQSQSESDSEIIETRRKVTSLPRPASLNAFDIISFSPGFDLSGLFEDGGEEARFVSSAPVSKIISKLEEIAKLVSFTVRKKDCRVSLEG…
	>MELO3C010234	MAEKDRDGSSGVLHGKYELGRLLGHGTFAKVYHARNLQTGTSMAMKVVGKEKVIKVGMMEQIKREISVMKMVKHPNIVELHEVMASKSKIYFAMELVRGGELFSKISKGRLREDVARVYFQQLISAIDFCHSRGVYHRDLKPENLLLDDDGNLKVTDFGLSAFSEHLKQDGLLHTTCGTPAYVAPEVIGKKGYNGAKADLWSCGVILYVLLAGFLPFQDDNIVSMYRKIYRGDFKCPPWFSPEARRLVTKLLDPNPNTRIPTSKIMESSWFRKSIPKSVVTKEEQEFNESNEKLKQSETLNAFHIISLSEGFDLSPLFEEKKREEKEELRFATTRPASSVISKLEEVAKAGKFSVKKSESRVRLQGQECGRKGKLSVAAEIFAVTPSFLVVEVKKDHGD…
	>MELO3C010334	MKRLTRKVGKYEVGRTVGEGTFAKVKFACNTETGEGVAMKVLAKSSILKHKMVEQIKREISIMKIVRHPHIVRLHEVLASRTKIYIILEFVSGGELYDKIVLQKKLPEIESRRYFHQLIDAVAHCHSKGVYHRDLKPENLLLDDDGNLKVSDFGLSALSQQGVDLLHTTCGTPNYVAPEVLSGQGYDGAAADIWSCGVILYVLMAGYLPFSETDLPTLNMKINAAEYSCPYWFSPGAKSLIEKILDPNPKTRIRIEEIRKDPWFRRNYVPAKLGEDEEVNLDDVRAVFDDIEDEYVADQSEKNDDGPLIMNAFEMITLSQGLNLSPLFDRRQDYIKRQTRFVSRRPANFIMSSIEAVAETMGLNVHTRNFKTRLERRTGHRVAQFAAVLEVIL
	>MELO3C011108	MVVRKVGKYEVGRTIGEGTFAKVKFAQNTETGESVAMKVLDRSTIIKHKMVEQIKKEISIMKLVRHPYIVRLHEVLASRTKIYIILEYITGGELFDKIVRHGRLSEAESRKYFQQLIDGVDYCHSKGVYHRDLKPENLLLDSLGNLKISDFGLSALPEQGVSLLRTTCGTPNYVAPEVLNHKGYDGAMADVWSCGVILYVLMAGYLPFDELDLTTLYSKIERADFSCPSWFPVGAKALICRIFDPNPSTRITIEQIRENEWFKKNYVSVKLVEDEDVNLDDVNAVFDDPEEPRTEEQSGNENMSPLALNAFDLIILSQGLNLGTMFDRGQDSMKYPTRFVCQKPAKVLLSTMEVVAQSMGFKTHIRNYKMRVEGPSASKTSYFSVIMEIFEVAPTFYMV…
	>MELO3C014269	MEPCIVREISVMRRLQHHPNILKIHEVMATKTKIYLVVDYASGGELFAKLLRRGRLTESTARRYFQQLVSALHFCHQNGVAHRDIKPQNLLLDEEGNLKVSDFGLSALPEQIKDGMLHTACGTPAYTAPEVVSRRGYDGAKADAWSCGVILFVLLSGHLPFSDNNLVAMYKKVYRREYQFPDSISKPARHLIFQLLDPNPNTRLSIEALMQHSWYKKSLRSKPQISNRSLFESLGNYKSELGVSGLNAFDIISMSSGLDLSGLFETTDCNKKRFTTGVGMEKVEERVREIGGELGYRVEKGKSGAIGLGKGGMILVVEALEITSNLLMVEVKVAESKMEFERMHWGDLKAKLQDIVDSWHTNEAM
	>MELO3C014700	MRRSGVNQPKVKRLVGKYEIGRTIGEGTFAKVKFAKNSETGEHVAIKILDKEKVLKHKMAEQIKREIATMKLIKHPHVVQLFEVMGSKTKIFIVLEFVTGGELFDKIVNHGRMSENEARRYFQQLINAVDYCHSRGVYHRDLKPENLLLDAYGNLKVSDFGLSALSQQVKDDGLLHTTCGTPNYVAPEVLNDRGYDGATADLWSCGVILFVLLAGYLPFDDSNLMNLYKKISAAEFTCPPWLSLDAMKLIARILDPNPMTRITIPEILEDEWFKKDYKPPVFAEPKIANLDDVEAVFKDSEEHHVTEKKEEHPAAMNAFELISMSKGLNLENLFGTEQEFKRETRFTSKCSANEIVNKIEEAAKPLGFDVQKKNYKMRLENVKAGRKGNLNVATEILQV…
	>MELO3C016967	MEERNVLFGKYEIGRLLGKGTFAKVYYGKELESGESVAIKVLNKDQVKKEGMMEQIKREISVMRLVRHPNIVELKEVMATKTKIFFVMDYVRGGELFAKVARGKLKEDVARKYFQQLISAVDYCHSRGVSHRDLKPENLLLDENEDLKISDFGLSALPEQLRNDGLLHTQCGTPAYVAPEVLRRKGYDGAKADIWSCGVILYVLLAGFLPFQDENIMTMYKKVFKAEFECPPWFSAESKRLISKILVVDPGRRITIGAITRVPWFRKDFSRSLSFTMKEIIATKTEDSDSESPKLSTPKFFNAFELISSMSSGFDLSSLFENKRKTGSMFTSRCSVSTIIEKIETVAKRLSFKVSEAKDFKLRLQGPSEGRKGKLSVTAEVFEIAPEVAIVEFSKSSGD…
	>MELO3C021231	MRLGKYEIGKTLGHGNFGKVKFAIDFETQQPFAVKELDKTKIIDLNITHQFKREIYTLKLLKHPNIVRLHEVLASKSKIYMVLEYVNGGELFDTISSKGRLSETQGRKIFQQLLDGVSYCHRKGVYHRDLKLENILIDANGNVKITDFGLSALPDHFRDDGLLHTTCGSPNYVAPEVLANRGYDGAASDIWSCGVILFVILTGSLPFDDRNLSVLYHKILKGEIHLPKWLSPGAKNLIRRILDPNPKSRITMASIKMDDWFRKDYHPVYLEDEEDTHMTNEALSFSMHEVPSYLEEKCSESPTTINAFQLIGMSSCLDLSGFFEKEDISERKVRFTTINHSTKEDILKRMEDVVTDMGFLVQKKQRRLKVMREEKGENGMATILSILAEVFEISPSLYG…
	>MELO3C026055	MENKGAILMERYELGRLLGQGTFAKVYYARDIKSGMSVAIKIIDKEKILKVGMIDQIKREISVMRLIKHPNVVELYEVMASKTKIYFVMEYVKGGELFNKVSKGKLKESVARKYFWQLISAVDYCHSRGVCHRDLKPENLLLDEHGNLKVSDFGLSALAESKRQDGLLHTTCGTPAYVAPEVINRRGYDGCKADIWSCGVILYVLLAGYLPFHDPNLMEMYKKIGKGEFKFPNWFAPEVRKLLSKILDPNPNTRISIAKIMGSSWLRREFNVKAQVNAAEEVKEGDPLDVDAVFVSAADDRDSVKDQKPEMEKPLNLNAFDIISLSSGFDLSGLFEEADLKKEVRFTSNKPASMIISKLQDIAKCLKLKIKKKDRGLLKIEGCNEGRKGAVCIDAEIFE…
	>MELO3C026058	MPAFHDDTPPPGLPRADSLPEGILFGKYELGKLLGCGAFAKVYHGRNVLTGQSVAIKAVNKLKVLKGGFTAHVKREIAIMRRLRHPNVVRLFEVLATKTKIYFVMEYAKGGELFGKVSKGRFSENLSRRYFQQLITAVGYCHSRGIFHRDLKPENLLLDDNFDLRVSDFGLSALADQIRPDGLLHTLCGTPAYVAPEILAKKGYDGAKIDVWSCGIILYVLTAGYLPFNDSNLMSMYRKIYRGDFRCPKWTSPDLQRFLSRLLDTNPETRITVDEIQRDPWFVKGFQEEKFQFQELIEDPASEVYGDVNNSKYLNAFDLISFSPGFDLTGLIKETEFSSCVERFLSAESPEKIITRVEEVTESENAAVEKNGWGVKVEGLDGGFVVVIDIFRLTEELVV…
	>MELO3C026741	FPLSNLLLFLFIIQSPSLSPSPHSSTHFLFSYQCSDSLFQTLFLLFLEHNSDMAGEAAQVRNVLFGKYEMGRLLGKGTFAKVYYGRNVMTHESVAIKVILKDRVKKEGLLEQIRREISVMGLVRHPHIVELKEVMATKSKVYFVMEYVNGGELFVKLSQQGKLTEDGARNYFQQLISAVDFCHSRGVSHRDLKPENLLLDQNGNLKVSDFGLSALPEQLRIDGLLHTRCGTPAYVAPEVLRKRGYDGAKADIWSCGVILFVLLAGTLPFRADNAMKLYRKIFKAEFEFPPWFSSEAKEMVSKLLVVDPQKRASMVEIMHSPWFQEGFTKPVSFLEKDEFNNEFSELANPKLLSSSPPFYNAFEFISSMSSGFDLSSLFESKKKQGSIFTSKCPASAIIA…
	>MELO3C026873	MENKASVMVQRYELGRLLGQGTFAKVYYARNTGSNQSVAIKVIDKEKITKASLINQIKREISIMRLVRHPNILHLYEVMATKTKIYFVLEYAKGGELFDKVAKGRLKEDVAWKYFYQLINAVDFCHSRGVYHRDIKPENLLLDENENLKVSDFGLSALAESRRQDGLLHTTCGTPAYVAPEVINRKGYDGAKADIWSCGVVLFVLLAGYLPFHNSNLMEMYRKIGKAEYKCPSWFPREVRRLLSRMLDPDPNTRTSIALIRQSSWFKKGLRSKNARSGAESNAVAPEDATAGSGPSEGSVAADGNREPDRPPTLNAFDIISLSAGFNLCSLFEDNSKKKETLFTCRKPASVILSKLEEMAKLLRFRVQKKEAGLLKFEALTEGKKGVLSIDTEIFEVTP…
	>MELO3C027266	PSLHNHLSKSLNFSAFLLSLFLLFPPRSLALRRPMPPEIEPSSPDNNALFGKYELGKLLGCGAFAKVYHARDLRSGHSVAVKVINKKKIYGTTLMFNIKREIAIMRRLRHPNIVKLHEVLATKSKIYFVMEFVKGGELFAKIAKGRFSEDLSRKFFHQLISAVGFCHTRGIYHRDLKPENLLVDENGNLKVSDFGLSAVTEQIRADGLLHTLCGTPAYVAPEILSKKGYDGAKVDVWSCGVILFVLNAGYLPFNDPNLMAMYKKIYKGEYRCPKWMSSDLKRFLSRLLDTNPDSRITIEEILNDPWFRKGGNPEINFYDDYEMKSEEKDESPSMNLNAFDIISFSSGLNLSGLFDNSQNVVDDSDRFISAESPEKIVEKIEKFGKAEDLKVKKQKEFGV…
Arabidopsis thaliana	>AT1G29230	MAQALAQPPLVVTTVVPDPPPPPPPPHPKPYALRYMADLLGRIGIMDTDKDGNISPQSPRSPRSPRNNILMGKYELGKLLGHGTFAKVYLAQNIKSGDKVAIKVIDKEKIMKSGLVAHIKREISILRRVRHPYIVHLFEVMATKSKIYFVMEYVGGGELFNTVAKGRLPEETARRYFQQLISSVSFCHGRGVYHRDLKPENLLLDNKGNLKVSDFGLSAVAEQLRQDGLCHTFCGTPAYIAPEVLTRKGYDAAKADVWSCGVILFVLMAGHIPFYDKNIMVMYKKIYKGEFRCPRWFSSDLVRLLTRLLDTNPDTRITIPEIMKNRWFKKGFKHVKFYIEDDKLCREDEDEEEEASSSGRSSTVSESDAEFDVKRMGIGSMPRPSSLNAFDIISFSSGF…
	>AT4G18700	MAEKITRETSLPKERSSPQALILGRYEMGKLLGHGTFAKVYLARNVKTNESVAIKVIDKEKVLKGGLIAHIKREISILRRVRHPNIVQLFEVMATKAKIYFVMEYVRGGELFNKVAKGRLKEEVARKYFQQLISAVTFCHARGVYHRDLKPENLLLDENGNLKVSDFGLSAVSDQIRQDGLFHTFCGTPAYVAPEVLARKGYDAAKVDIWSCGVILFVLMAGYLPFHDRNVMAMYKKIYRGEFRCPRWFSTELTRLLSKLLETNPEKRFTFPEIMENSWFKKGFKHIKFYVEDDKLCNVVDDDELESDSVESDRDSAASESEIEYLEPRRRVGGLPRPASLNAFDIISFSQGFDLSGLFDDDGEGSRFVSGAPVSKIISKLEEIAKVVSFTVRKKDCRV…
	>AT5G58380	MENKPSVLTDKYDVGRLLGQGTFAKVYYGRSILTNQSVAIKMIDKEKVMKVGLIEQIKREISVMRIARHPNVVELYEVMATKTRIYFVMEYCKGGELFNKVAKGKLRDDVAWKYFYQLINAVDFCHSREVYHRDIKPENLLLDDNENLKVSDFGLSALADCKRQDGLLHTTCGTPAYVAPEVINRKGYDGTKADIWSCGVVLFVLLAGYLPFHDSNLMEMYRKIGKADFKAPSWFAPEVRRLLCKMLDPNPETRITIARIRESSWFRKGLHMKQKKMEKRVKEINSVEAGTAGTNENGAGPSENGAGPSENGDRVTEENHTDEPTNLNAFDLIALSAGFDLAGLFGDDNKRESRFTSQKPASVIISKLEEVAQRLKLSIRKREAGLFKLERLKEGRKGI…
	>AT5G01810	MEKKGSVLMLRYEVGKFLGQGTFAKVYHARHLKTGDSVAIKVIDKERILKVGMTEQIKREISAMRLLRHPNIVELHEVMATKSKIYFVMEHVKGGELFNKVSTGKLREDVARKYFQQLVRAVDFCHSRGVCHRDLKPENLLLDEHGNLKISDFGLSALSDSRRQDGLLHTTCGTPAYVAPEVISRNGYDGFKADVWSCGVILFVLLAGYLPFRDSNLMELYKKIGKAEVKFPNWLAPGAKRLLKRILDPNPNTRVSTEKIMKSSWFRKGLQEEVKESVEEETEVDAEAEGNASAEKEKKRCINLNAFEIISLSTGFDLSGLFEKGEEKEEMRFTSNREASEITEKLVEIGKDLKMKVRKKEHEWRVKMSAEATVVEAEVFEIAPSYHMVVLKKSGGDTA…
	>AT5G45810	MADLLRKVKSIKKKQDQSNHQALILGKYEMGRLLGHGTFAKVYLARNAQSGESVAIKVIDKEKVLKSGLIAHIKREISILRRVRHPNIVQLFEVMATKSKIYFVMEYVKGGELFNKVAKGRLKEEMARKYFQQLISAVSFCHFRGVYHRDLKPENLLLDENGNLKVSDFGLSAVSDQIRQDGLFHTFCGTPAYVAPEVLARKGYDGAKVDIWSCGVILFVLMAGFLPFHDRNVMAMYKKIYRGDFRCPRWFPVEINRLLIRMLETKPERRFTMPDIMETSWFKKGFKHIKFYVEDDHQLCNVADDDEIESIESVSGRSSTVSEPEDFESFDGRRRGGSMPRPASLNAFDLISFSPGFDLSGLFEDDGEGSRFVSGAPVGQIISKLEEIARIVSFTVRKK…
	>AT1G01140	MSGSRRKATPASRTRVGNYEMGRTLGEGSFAKVKYAKNTVTGDQAAIKILDREKVFRHKMVEQLKREISTMKLIKHPNVVEIIEVMASKTKIYIVLELVNGGELFDKIAQQGRLKEDEARRYFQQLINAVDYCHSRGVYHRDLKPENLILDANGVLKVSDFGLSAFSRQVREDGLLHTACGTPNYVAPEVLSDKGYDGAAADVWSCGVILFVLMAGYLPFDEPNLMTLYKRICKAEFSCPPWFSQGAKRVIKRILEPNPITRISIAELLEDEWFKKGYKPPSFDQDDEDITIDDVDAAFSNSKECLVTEKKEKPVSMNAFELISSSSEFSLENLFEKQAQLVKKETRFTSQRSASEIMSKMEETAKPLGFNVRKDNYKIKMKGDKSGRKGQLSVATEVF…
	>AT1G30270	MASRTTPSRSTPSRSTPSGSSSGGRTRVGKYELGRTLGEGTFAKVKFARNVENGDNVAIKVIDKEKVLKNKMIAQIKREISTMKLIKHPNVIRMFEVMASKTKIYFVLEFVTGGELFDKISSNGRLKEDEARKYFQQLINAVDYCHSRGVYHRDLKPENLLLDANGALKVSDFGLSALPQQVREDGLLHTTCGTPNYVAPEVINNKGYDGAKADLWSCGVILFVLMAGYLPFEDSNLTSLYKKIFKAEFTCPPWFSASAKKLIKRILDPNPATRITFAEVIENEWFKKGYKAPKFENADVSLDDVDAIFDDSGESKNLVVERREEGLKTPVTMNAFELISTSQGLNLGSLFEKQMGLVKRKTRFTSKSSANEIVTKIEAAAAPMGFDVKTNNYKMKLTG…
	>AT3G17510	MVRRQEEEKKAEKGMRLGKYELGRTLGEGNFGKVKFAKDTVSGHSFAVKIIDKSRIADLNFSLQIKREIRTLKMLKHPHIVRLHEVLASKTKINMVMELVTGGELFDRIVSNGKLTETDGRKMFQQLIDGISYCHSKGVFHRDLKLENVLLDAKGHIKITDFGLSALPQHFRDDGLLHTTCGSPNYVAPEVLANRGYDGAASDIWSCGVILYVILTGCLPFDDRNLAVLYQKICKGDPPIPRWLSPGARTMIKRMLDPNPVTRITVVGIKASEWFKLEYIPSIPDDDDEEEVDTDDDAFSIQELGSEEGKGSDSPTIINAFQLIGMSSFLDLSGFFEQENVSERRIRFTSNSSAKDLLEKIETAVTEMGFSVQKKHAKLRVKQEERNQKGQVGLSVTAE…
	>AT2G26980	MLIPNKKLREMNRRQQVKRRVGKYEVGRTIGEGTFAKVKFARNSETGEPVALKILDKEKVLKHKMAEQIRREIATMKLIKHPNVVQLYEVMASKTKIFIILEYVTGGELFDKIVNDGRMKEDEARRYFQQLIHAVDYCHSRGVYHRDLKPENLLLDSYGNLKISDFGLSALSQQVRDDGLLHTSCGTPNYVAPEVLNDRGYDGATADMWSCGVVLYVLLAGYLPFDDSNLMNLYKKISSGEFNCPPWLSLGAMKLITRILDPNPMTRVTPQEVFEDEWFKKDYKPPVFEERDDSNMDDIDAVFKDSEEHLVTEKREEQPAAINAFEIISMSRGLNLENLFDPEQEFKRETRITLRGGANEIIEKIEEAAKPLGFDVQKKNYKMRLENVKAGRKGNLNVA…
	>AT5G25110	MGSKLKLYPLLNHSSVFHPDSRYQSAPTMEEEQQQLRVLFAKYEMGRLLGKGTFGKVYYGKEITTGESVAIKIINKDQVKREGMMEQIKREISIMRLVRHPNIVELKEVMATKTKIFFIMEYVKGGELFSKIVKGKLKEDSARKYFQQLISAVDFCHSRGVSHRDLKPENLLVDENGDLKVSDFGLSALPEQILQDGLLHTQCGTPAYVAPEVLRKKGYDGAKGDIWSCGIILYVLLAGFLPFQDENLMKMYRKIFKSEFEYPPWFSPESKRLISKLLVVDPNKRISIPAIMRTPWFRKNINSPIEFKIDELEIQNVEDETPTTTATTATTTTTPVSPKFFNAFEFISSMSSGFDLSSLFESKRKLRSMFTSRWSASEIMGKLEGIGKEMNMKVKRTKD…
	>AT5G10930	MEEERRVLFGKYEMGRLLGKGTFAKVYYGKEIIGGECVAIKVINKDQVMKRPGMMEQIKREISIMKLVRHPNIVELKEVMATKTKIFFVMEFVKGGELFCKISKGKLHEDAARRYFQQLISAVDYCHSRGVSHRDLKPENLLLDENGDLKISDFGLSALPEQILQDGLLHTQCGTPAYVAPEVLKKKGYDGAKADIWSCGVVLYVLLAGCLPFQDENLMNMYRKIFRADFEFPPWFSPEARRLISKLLVVDPDRRISIPAIMRTPWLRKNFTPPLAFKIDEPICSQSSKNNEEEEEDGDCENQTEPISPKFFNAFEFISSMSSGFDLSSLFESKRKVQSVFTSRSSATEVMEKIETVTKEMNMKVKRTKDFKVKMEGKTEGRKGRLSMTAEVFEVAPEI…
	>AT5G07070	MENKPSVLTERYEVGRLLGQGTFAKVYFGRSNHTNESVAIKMIDKDKVMRVGLSQQIKREISVMRIAKHPNVVELYEVMATKSRIYFVIEYCKGGELFNKVAKGKLKEDVAWKYFYQLISAVDFCHSRGVYHRDIKPENLLLDDNDNLKVSDFGLSALADCKRQDGLLHTTCGTPAYVAPEVINRKGYEGTKADIWSCGVVLFVLLAGYLPFHDTNLMEMYRKIGKADFKCPSWFAPEVKRLLCKMLDPNHETRITIAKIKESSWFRKGLHLKQKKMEKMEKQQVREATNPMEAGGSGQNENGENHEPPRLATLNAFDIIALSTGFGLAGLFGDVYDKRESRFASQKPASEIISKLVEVAKCLKLKIRKQGAGLFKLERVKEGKNGILTMDAEIFQVTP…
	>AT5G21326	MNRPKVQRRVGKYEVGKTLGQGTFAKVRCAVNTETGERVALKILDKEKVLKHKMAEQIRREICTMKLINHPNVVRLYEVLASKTKIYIVLEFGTGGELFDKIVHDGRLKEENARKYFQQLINAVDYCHSRGVYHRDLKPENLLLDAQGNLKVSDFGLSALSRQVRGDGLLHTACGTPNYAAPEVLNDQGYDGATADLWSCGVILFVLLAGYLPFEDSNLMTLYKKIIAGEYHCPPWLSPGAKNLIVRILDPNPMTRITIPEVLGDAWFKKNYKPAVFEEKEEANLDDVDAVFKDSEEHHVTEKKEEQPTSMNAFELISMSRALDLGNLFEEEEGFKRETRFAAKGAANDLVQKIEEASKPLGFDIQKKNYKMRLENVTAGRKGNLRVATEIFQVSPSLH…
	>AT5G45820	MDKNGIVLMRKYELGRLLGQGTFAKVYHARNIKTGESVAIKVIDKQKVAKVGLIDQIKREISVMRLVRHPHVVFLHEVMASKTKIYFAMEYVKGGELFDKVSKGKLKENIARKYFQQLIGAIDYCHSRGVYHRDLKPENLLLDENGDLKISDFGLSALRESKQQDGLLHTTCGTPAYVAPEVIGKKGYDGAKADVWSCGVVLYVLLAGFLPFHEQNLVEMYRKITKGEFKCPNWFPPEVKKLLSRILDPNPNSRIKIEKIMENSWFQKGFKKIETPKSPESHQIDSLISDVHAAFSVKPMSYNAFDLISSLSQGFDLSGLFEKEERSESKFTTKKDAKEIVSKFEEIATSSERFNLTKSDVGVKMEDKREGRKGHLAIDVEIFEVTNSFHMVEFKKSGG…
	>AT5G35410	MTKKMRRVGKYEVGRTIGEGTFAKVKFARNTDTGDNVAIKIMAKSTILKNRMVDQIKREISIMKIVRHPNIVRLYEVLASPSKIYIVLEFVTGGELFDRIVHKGRLEESESRKYFQQLVDAVAHCHCKGVYHRDLKPENLLLDTNGNLKVSDFGLSALPQEGVELLRTTCGTPNYVAPEVLSGQGYDGSAADIWSCGVILFVILAGYLPFSETDLPGLYRKINAAEFSCPPWFSAEVKFLIHRILDPNPKTRIQIQGIKKDPWFRLNYVPIRAREEEEVNLDDIRAVFDGIEGSYVAENVERNDEGPLMMNAFEMITLSQGLNLSALFDRRQDFVKRQTRFVSRREPSEIIANIEAVANSMGFKSHTRNFKTRLEGLSSIKAGQLAVVIEIYEVAPSLF…
	>AT5G01820	MVDSDPVEFPPENRRGQLFGKYEVGKLVGCGAFAKVYHGRSTATGQSVAIKVVSKQRLQKGGLNGNIQREIAIMHRLRHPSIVRLFEVLATKSKIFFVMEFAKGGELFAKVSKGRFCEDLSRRYFQQLISAVGYCHSRGIFHRDLKPENLLLDEKLDLKISDFGLSALTDQIRPDGLLHTLCGTPAYVAPEVLAKKGYDGAKIDIWSCGIILFVLNAGYLPFNDHNLMVMYRKIYKGEFRIPKWTSPDLRRLLTRLLDTNPQTRITIEEIIHDPWFKQGYDDRMSKFHLEDSDMKLPADETDSEMGARRMNAFDIISGSPGFNLSGLFGDARKYDRVERFVSAWTAERVVERLEEIVSAENLTVAKKETWGMKIEGQKGNFAMVVEINQLTDELVMIEV…
	>AT4G14580	MESPYPKSPEKITGTVLLGKYELGRRLGSGSFAKVHVARSISTGELVAIKIIDKQKTIDSGMEPRIIREIEAMRRLHNHPNVLKIHEVMATKSKIYLVVEYAAGGELFTKLIRFGRLNESAARRYFQQLASALSFCHRDGIAHRDVKPQNLLLDKQGNLKVSDFGLSALPEHRSNNGLLHTACGTPAYTAPEVIAQRGYDGAKADAWSCGVFLFVLLAGYVPFDDANIVAMYRKIHKRDYRFPSWISKPARSIIYKLLDPNPETRMSIEAVMGTVWFQKSLEISEFQSSVFELDRFLEKEAKSSNAITAFDLISLSSGLDLSGLFERRKRKEKRFTARVSAERVVEKAGMIGEKLGFRVEKKEETKVVGLGKGRTAVVVEVVEFAEGLVVADVKVVVEG…
	>AT4G30960	MVGAKPVENGSDGGSSTGLLHGRYELGRLLGHGTFAKVYHARNIQTGKSVAMKVVGKEKVVKVGMVDQIKREISVMRMVKHPNIVELHEVMASKSKIYFAMELVRGGELFAKVAKGRLREDVARVYFQQLISAVDFCHSRGVYHRDLKPENLLLDEEGNLKVTDFGLSAFTEHLKQDGLLHTTCGTPAYVAPEVILKKGYDGAKADLWSCGVILFVLLAGYLPFQDDNLVNMYRKIYRGDFKCPGWLSSDARRLVTKLLDPNPNTRITIEKVMDSPWFKKQATRSRNEPVAATITTTEEDVDFLVHKSKEETETLNAFHIIALSEGFDLSPLFEEKKKEEKREMRFATSRPASSVISSLEEAARVGNKFDVRKSESRVRIEGKQNGRKGKLAVEAEIFA…
	>AT2G25090	MEESNRSSTVLFDKYNIGRLLGTGNFAKVYHGTEISTGDDVAIKVIKKDHVFKRRGMMEQIEREIAVMRLLRHPNVVELREVMATKKKIFFVMEYVNGGELFEMIDRDGKLPEDLARKYFQQLISAVDFCHSRGVFHRDIKPENLLLDGEGDLKVTDFGLSALMMPEGLGGRRGSSDDLLHTRCGTPAYVAPEVLRNKGYDGAMADIWSCGIVLYALLAGFLPFIDENVMTLYTKIFKAECEFPPWFSLESKELLSRLLVPDPEQRISMSEIKMIPWFRKNFTPSVAFSIDETIPSPPEPPTKKKKKDLNEKEDDGASPRSFNAFQFITSMSSGFDLSNLFEIKRKPKRMFTSKFPAKSVKERLETAAREMDMRVKHVKDCKMKLQRRTEGRKGRLSVT…
	>AT5G57630	MGLFGTKKIGKYEIGRTIGEGNFAKVKLGYDTTNGTYVAVKIIDKALVIQKGLESQVKREIRTMKLLNHPNIVQIHEVIGTKTKICIVMEYVSGGQLSDRLGRQKMKESDARKLFQQLIDAVDYCHNRGVYHRDLKPQNLLLDSKGNLKVSDFGLSAVPKSGDMLSTACGSPCYIAPELIMNKGYSGAAVDVWSCGVILFELLAGYPPFDDHTLPVLYKKILRADYTFPPGFTGEQKRLIFNILDPNPLSRITLAEIIIKDSWFKIGYTPVYHQLSDSIKDNVAEINAATASSNFINAFQIIAMSSDLDLSGLFEENDDKRYKTRIGSKNTAQETIKKIEAAATYVSLSVERIKHFKVKIQPKEIRSRSSYDLLSAEVIEVTPTNCVIEISKSAGELRL…
	>AT2G34180	MAQVLSTPLAIPGPTPIQFMAGLLARIVTKNTNKETSTPESPRSPRTPQGSILMDKYEIGKLLGHGSFAKVYLARNIHSGEDVAIKVIDKEKIVKSGLAGHIKREISILRRVRHPYIVHLLEVMATKTKIYIVMEYVRGGELYNTVARGRLREGTARRYFQQLISSVAFCHSRGVYHRDLKLENLLLDDKGNVKVSDFGLSVVSEQLKQEGICQTFCGTPAYLAPEVLTRKGYEGAKADIWSCGVILFVLMAGYLPFDDKNILVMYTKIYKGQFKCPKWFSPELARLVTRMLDTNPDTRITIPEIMKHRWFKKGFKHVKFYIENDKLCREDDDNDDDDSSSLSSGRSSTASEGDAEFDIKRVDSMPRPASLNAFDILSFSDLSGLFEEGGQGARFVSAA…
	>AT2G30360	MPEIEIAAGSGDNNDALFGKYELGKLLGCGAFAKVFHARDRRTGQSVAVKILNKKKLLTNPALANNIKREISIMRRLSHPNIVKLHEVMATKSKIFFAMEFVKGGELFNKISKHGRLSEDLSRRYFQQLISAVGYCHARGVYHRDLKPENLLIDENGNLKVSDFGLSALTDQIRPDGLLHTLCGTPAYVAPEILSKKGYEGAKVDVWSCGIVLFVLVAGYLPFNDPNVMNMYKKIYKGEYRFPRWMSPDLKRFVSRLLDINPETRITIDEILKDPWFVRGGFKQIKFHDDEIEDQKVESSLEAVKSLNAFDLISYSSGLDLSGLFAGCSNSSGESERFLSEKSPEMLAEEVEGFAREENLRMKKKKEEEYGFEMEGQNGKFGIGICISRLNDLLVVVEA…
	>AT1G48260	MVIKGMRVGKYELGRTLGEGNSAKVKFAIDTLTGESFAIKIIEKSCITRLNVSFQIKREIRTLKVLKHPNIVRLHEVLASKTKIYMVLECVTGGDLFDRIVSKGKLSETQGRKMFQQLIDGVSYCHNKGVFHRDLKLENVLLDAKGHIKITDFGLSALSQHYREDGLLHTTCGSPNYVAPEVLANEGYDGAASDIWSCGVILYVILTGCLPFDDANLAVICRKIFKGDPPIPRWISLGAKTMIKRMLDPNPVTRVTIAGIKAHDWFKHDYTPSNYDDDDDVYLIQEDVFMMKEYEEEKSPDSPTIINAFQLIGMSSFLDLSGFFETEKLSERQIRFTSNSLAKDLLENIETIFTEMGFCLQKKHAKLKAIKEESTQKRQCGLSVTAEVFEISPSLNVVE…
	>AT2G38490	MSFTIPRLFLFTLFFCSVFFVCLLMAEDSNSSESIIVNVTGDDNKSALFGKYDLGKLLGSGAFAKVYQAEDLQNGGESVAIKVVQKKRLKDGLTAHVKREISVMRRLRHPHIVLLSEVLATKTKIYFVMELAKGGELFSRVTSNRFTESLSRKYFRQLISAVRYCHARGVFHRDLKPENLLLDENRDLKVSDFGLSAMKEQIHPDGMLHTLCGTPAYVAPELLLKKGYDGSKADIWSCGVVLFLLNAGYLPFRDPNIMGLYRKIHKAQYKLPDWTSSDLRKLLRRLLEPNPELRITVEEILKDPWFNHGVDPSEIIGIQADDYDLEENGKILNAFDLISSASSSNLSGLFGNFVTPDHCDQFVSDESTAVIMRKVEEVAKQLNLRIAKKKERAIKLEGP…
	>AT4G24400	MVVRKVGKYELGRTIGEGTFAKVKFAQNTETGESVAMKIVDRSTIIKRKMVDQIKREISIMKLVRHPCVVRLYEVLASRTKIYIILEYITGGELFDKIVRNGRLSESEARKYFHQLIDGVDYCHSKGVYHRDLKPENLLLDSQGNLKISDFGLSALPEQGVTILKTTCGTPNYVAPEVLSHKGYNGAVADIWSCGVILYVLMAGYLPFDEMDLPTLYSKIDKAEFSCPSYFALGAKSLINRILDPNPETRITIAEIRKDEWFLKDYTPVQLIDYEHVNLDDVYAAFDDPEEQTYAQDGTRDTGPLTLNAFDLIILSQGLNLATLFDRGKDSMKHQTRFISHKPANVVLSSMEVVSQSMGFKTHIRNYKMRVEGLSANKTSHFSVILEVFKVAPSILMVD…
	>AT3G23000	MESLPQPQNQSSPATTPAKILLGKYELGRRLGSGSFAKVHLARSIESDELVAVKIIEKKKTIESGMEPRIIREIDAMRRLRHHPNILKIHEVMATKSKIYLVMELASGGELFSKVLRRGRLPESTARRYFQQLASALRFSHQDGVAHRDVKPQNLLLDEQGNLKVSDFGLSALPEHLQNGLLHTACGTPAYTAPEVISRRGYDGAKADAWSCGVILFVLLVGDVPFDDSNIAAMYRKIHRRDYRFPSWISKQAKSIIYQMLDPNPVTRMSIETVMKTNWFKKSLETSEFHRNVFDSEVEMKSSVNSITAFDLISLSSGLDLSGLFEAKKKKERRFTAKVSGVEVEEKAKMIGEKLGYVVKKKMMKKEGEVKVVGLGRGRTVIVVEAVELTVDVVVVEVK…
Citrullus lanatus	>ClCG02G024170	MRRSGVNQPKVKRLVGKYEIGRTIGEGTFAKVKIAKNSETGDHVAIKILDKEKVLKHKMAEQIKREIATMKLIKHPHVVQLFEVMGSKTKIFIVLEFVTGGELFDKIVNHGRMSENEARRYFQQLINAVDYCHSRGVYHRDLKPENLLLDAYGNLKVSDFGLSALSQQVKDDGLLHTTCGTPNYVAPEVLKDRGYDGTTADLWSCGVILFVLLAGYLPFDDSNLINLYKKISAAEFTCPPWLSLDAMKLIARILDPNPMTRITIPEILEDEWFKKDYKPPVFEEPKIANLDDVEAVFKDSEEHHVTEKKEEHPAAMNAFELISMSKGLNLANLFGTEQEFKRETRFTSKCSANEIVNKIEEAAKPLGFDVQKKNYKMRLENVKAGRKGNLNVATEILQV…
	>ClCG04G006460	MENFAEAPFHFIAYILNLLAVLQLISSDSSQFLSLCCYFILIERVILPFLDVELGLVVCDDEVMNRHFYYFLFSCLISISSFPLRSFDVCRLDCILWNWMTPYILIPYQLYPCQLAIGGILSDLPHILHTFFMENKGAILMERYELGRLLGQGTFAKVYYARDIKTGMSVAIKVIDKEKILKVGMIDQIKREISVMRLVKHPNIVELYEVMASKTKIYFVMEYVKGGELFNKVSKGKLKESVARKYFWQLISAVDYCHSRGVCHRDLKPENLLLDEHGNLKVSDFGLSALAESKRQDGLLHTTCGTPAYVAPEVINRRGYDGCKADIWSCGVILFVLLAGYLPFNDPNLMEMYKKIGKGEFKFPNWFAPDVRKLLSKILDPNPNTRISIAKIMASSWLR…
	>ClCG01G023800	MADRPDPDKKTETTRKDMPALLLGRYEIGKLLGHGTFAKVYHARNIKTNESVAIKVIDKEKILKGGLIAHIKREISILRRVRHPNIVQLFEVMATKAKIYFVMEYVRGGELFKKVSKGRLKEEVARKYFQQLISAVAFCHARGVYHRDLKPENLLLDENGNLKVSDFGLSAVSDQIRQDGLFHTFCGTPAYVAPEVLARKGYEAAKVDIWSCGVILFVLMAGYLPFHDQNIMAMYKKIYKGEFRCPRWFSPELIRLLTRLLDTNPETRFTIPEIMENKWFKKGYKHIKFYIEDDKVCSVEDGSDDVDSLSDQSQSESDSEIIETRRKVTSLPRPASLNAFDIISFSPGFDLSGLFEDGGEEARFVSSAPVSKIISKLEEIAKLVSFTVRKKDCRVSLEG…
	>ClCG05G000490	MNGKTPATRTRVGKYELGKTLGEGTFAKVKFAKNVENGDYVAIKILDREKVLRHRMVEQIKREISTLKVIKHPNVCKIYEVMASKSKIYIVLEFVDGGELFDKIAAKGRLKEDEARKYFQQLINAVDYCHSRGVYHRDLKPENLLLDSHDVLKVSDFGLSAFSQQVRGDGLLHTACGTPNYVAPEVFNDKGYDGTSSDIWSCGVILFVLMAGFLPFDEPNLMCLYRKISNADFSFPSWFSSGARKLVCRILDPDPINRITIAEIQEDPWFKKGYTPAHFEVEEDITLDDVDAAFSSSKEHLVTERKEKPVSMNAFELISRSPGFSLENLFEKQKAVAKRETRFTSQSPANEIMSKIEETAKPMGFNVRKRDYKMKLQGDKTGRKGHLSIATEVFEVAPS…
	>ClCG03G006540	MDGSAGRSKALSSSNGGRTRVGKYQLGRTLGEGNFAKVKFARNSETGENVAIKILDKEKVLKHKMISQIKREISTMKLIRHPNVIRMFEVMASKTKIYIVLEFVTGGELFDKIVSRGRMKEDEARKYFQQLINAVDYCHSRGVFHRDLKPENLLLDANGVLKVSDFGLSALPQQVREDGLLHTTCGTPNYVAPEVINDKGYDGAKADLWSCGVILFVLMAGYLPFEDSNLVALYKKIHKADFTCPPWFSTNAKKLIKRILDPNPSTRITIPEVIENEWFRKGYKPPTFEQADISLDDVDAIFNETGDSGSLVVERKEEGSKAPLAMNAFELISKSQGLNLSSLFEKQMGIVKRETRFTSNRPAKEILSKIEETAAPLGFDVKKNNYKMKLQGEKTGRKG…
	>ClCG02G019120	MPEIEPSSPDNNALFGKYELGKLLGCGAFAKVYHARDLRSGQSVAVKVINKKKIYGTTLMFNIKREIAIMRRLRHPNIVKLHEVLATKSKIYFVMEFVKGGELFAKIAKGRFSEDLSRKFFQQLISAVGFCHTRGIYHRDLKPENLLVDENGNLKVSDFGLSAVTEQIRADGLLHTLCGTPAYVAPEILSKKGYDGAKVDVWSCGVILFVLNAGYLPFNDPNLMAMYKKIYKGEYRCPKWMSPDLKRFLSRLLDTNPETRITIEEILSDPWFRKGGNTEINFYDDYEMKSEEKDESSSTNLNAFDIISFSSGLDLSGLFDNSHNAVDDSERFISAESPEKIVEKLEEFARAENLKVKKHKEFGVELDAQSRNLVVGIEIFGLTDGLVVVEVRRKCGDSE…
	>ClCG03G007600	MEKKGTILMQRYELGRMLGQGTFAKVYHARNLNSGQSVAIKIIDKEKVLRVGLIDQIKREISVMRLVRHPNVVQLYEVMASRTKIYFAMEYVKGGELFNKVAKGKLKEDAARKYFQQLIGAVDYCHSRGVYHRDIKPENLLLDEFGNLKISDFGLSALAESRRQDGLLHTTCGTPAYVAPEVINKKGLNFDCFVYFALRLLTLKSLICIWYEILMNLHWQLLVKKGYDGAKADIWSSGVVLFVLLAGYLPFHDPNLMEMYRKISRGEFRCPHWFPPEVRKLLSRILDPYPHTRINMAKLMENSWFKKGFKTNVATPKQLQINGDVSYVSDVHSAFDDISWDEGSSVSNTSDSGKPPTAKAPMRHNSFNAFDIISLSPGFDLSGLFESDANERPQSRFTT…
	>ClCG06G012300	MAEKDRDGNSGVLHGKYELGRLLGHGTFAKVYHARNLQTGTSMAMKVVGKEKVIKVGMMEQIKREISVMKMVKHPNIVELHEVMASKSKIYFAMELVRGGELFSKISKGRLREDVARVYFQQLISAIDFCHSRGVYHRDLKPENLLLDDDGNLKVTDFGLSAFSEHLKQDGLLHTTCGTPAYVAPEVIGKKGYNGAKADLWSCGVILYVLLAGFLPFQDDNIVSMYRKIYRGDFKCPPWFSSEARRLITKLLDPNPSTRITTSKIMESSWFKKSVPRTVVTKEEQEFNESNEKLKQSETLNAFHIISLSEGFDLSPLFEEKKREEKEELRFATTRPASSVISKLEEVAKAGKFSVKKSESRVRLQGQECGRKGKLAVAAEIFAVTPSFLVVEVKKDHGD…
	>ClCG02G017100	MKFASLIQFELIGRSKTFIIGGRNCHRKHVEDGSNPAADMADKGRDGGHSSLLDGKYELGRLLGHGTFAKVYHARNLRTGKSVAMKVVGKEKIIKVGMTEQIKREISVMKMVKHPNIVELHEVMASKSKIYFAMEFVRGGELFSKIAKGRLREDVARVYFQQLISAIDFCHSRGVYHRDLKPENLLLDEDGNLKVTDFGLTAFSEHLKQDGLLHTTCGTPAYVAPEVIGKQGYDGAKADLWSCGVILYVLLAGYLPFQDDNMVAMYRKIYRGDFKCPPWFSPEARRLITKLLDPNPVTRVGIAKITSSSWFKKSVPKTLSTKEEQEQTEENFTKSKPPAETLNAFHIISLSEGFDLSPLFEEKKREEKEEMRFATSSPASSVISKLEEVAKSVKFDVKK…
	>ClCG05G016360	MEERHVLFGKYEIGRLLGKGTFAKVYYGKELESGESVAIKVLNKDHVKKEGMMEQIQREISVMRLVRHPNIVELKEVMATKTKIFFVMDYVRGGELFAKVARGKLKEDVARKYFQQLISAVDYCHSRGVSHRDLKPENLLLDENEDLKISDFGLSALPEQLRNDGLLHTQCGTPAYVAPEVLRRKGYDGAKADIWSCGVILYVLLAGFLPFQDENIMTMYKKVFKAEFECPPWFSAESKRLISKILVVDPGRRITIGAITRVPWFRKDFSRSLSFTMKEIIAAKAEDSDSESPKLSTPKFFNAFELISSMSSGFDLSSLFENKRKTGSMFTSRCSVSTIMEKIETVAKKLSFKVSEVKDFKVRLQGPAEGRKGMLSVTAEVFEIAPEVAIVEFSKSSGD…
	>ClCG02G019130	IFEIKAKPSILILSINPRSRDFSDSKPTDFLILRADFSLNQNARGLKAGLWWLISIKEKPGGAPNLCVINQESPPSLCFKTLDLPASYCGIGMENKASVMVQRYELGRLLGQGTFAKVYYARNTGNNQSVAIKVIDKEKITKASLIDQIKREISIMRLVRHPNILRLYEVMATKTKIYFVLEYAKGGELFDKVAKGRLQEDIAWKYFYQLINAVDFCHSRGVYHRDIKPENLLLDENENLKVSDFGLSALAESKRQDGLLHTTCGTPAYVAPEVINRKGYDGAKADIWSCGVVLFVLLAGYLPFHNSNLMEMYRKIGKAEYKCPSWFPREVRRLLSRMLDPDPIARTSIAMIRQSSWFKKGLRSKNLRSGIESNAVASEDAAAVSGPSERSVPAEGNQE…
	>ClCG05G006920	MMPHLEHQQHIKYYGGYNLSSLSLEIEEEGSERGRRRRRRRRRRRRMRVGKYELGKTLGEGNFGKVKLAADIRTGRRYAVKILDKTKILHLNFSDQRIELMQSISESELIASECCKTLRGLYSNHRDSDGFNEETTVLASKTKIYMVLECASGGELFDRIESKGKMDEVEGRRLFQQLIDGLSYCHDKGVYHRDLKLENVLVDAKGNIKISDFGLSALPQNCREDGLLHTTCGSPNYVAPEVLANRGYNGAASDIWSCGVILYVILTAFLPFDETNLALLYKKTLRGDFQIPKWLSAGARNLIRRTLDPNPNTRITMAGIKENEWFKTDYHPASPGYDDDDEEGSLTDQDDAISTPDEPSDVENSPESPSIINAFELIGMSSSLDLSGFFEQEDVSERK…
	>ClCG05G004710	METGLRPTLAAAPPSTGATLLGKYQLGRLLGRGSFAKVYQAVSLADNSTVAIKIIDKSKTVGAALEHCIVREVAAMRRLDHHPNILKIHEVMATKSKIYLVVEFAAGGELFAKISRRGRFTEPVARRYFQQLVSALKFCHENGVVHRDVKPQNLLLDEQGNLKISDFGLSALPEQLRDGLLHTACGTPAYSAPEVMIRRGGGGYDGGKADAWSCGVILFVLLSGYLPFDDSNLAGMYKNIHRREFQIPNWISKPVRFLIYHLLDPNPKTRMSIETLMQNPWFKKSLQLKQSNESLLQPMRDYRSGTERGIREMNAFDIISMSSGLDLSGLFETAEKRAERRFTSRATVMEVEERVKEMGGELGYKVEAGAKGGAIGMGKGRVVVVVEVVKVAVAPVTLT…
	>ClCG06G006595	MEPGGPPTPPPLPPPPTGATLLGKYQLGRFLGRGSFAKVYQARSLADNSIVAVKIIDKNKTIDAAMEPCIVREIAVMRRLQHHPNILKIHEVMATKTKIYLVVDYASGGELFAKLLRRGRLTESTARRYFQQLVSALHFCHQNGVAHRDIKPQNLLLDEDGNLKVSDFGLSALPEQIKDGMLHTACGTPAYTAPEVVSRRGYDGAKADAWSCGVILFVLLSGHLPFSDNNLVAMYKKVYRREYQFPDSISKPARHLIFQLLDPNPNTRMSIEALMQHSWYKKSLRSKPQISNRSLFESLGNYKSDLGVSGLNAFDIISMSSGLDLSGLFETTDCNKKRFTTGVSMEKVEERVTEIGGELGYRVEKGKSGAIGLGKGRMILVVEALEITSNLLMVEVKVA…
	>ClCG10G012950	MAGEAARPRNVLFGKYEMGRLLGKGTFAKVYYGRNLMTHESVAIKVILKDRVKKEGLLEQIRREISVMGLVRHPHIVELKEVMATKSKVYFVMEYVNGGELFVKLSQQGKLTEDGARKYFQQLISAVDFCHSRGVSHRDLKPENLLLDENGNLKVSDFGLSALPEQLRIDGLLHTRCGTPAYVAPEVLRKKGYDGAKADIWSCGVILFVLLAGTLPFRADNAMKLYRKIFKAEFEFPSWFSSEAKEMVSKLLVVDPQKRASMVQIMQSPWFQKGFTKPVSFIEKDEFNDEFSELANPKLLSSSPPFYNAFEFISSMSSGFDLSSLFESKKKQGSIFTSKCSASAIIAKLQSLAVKLNFKATNLKEFKVRLQAKEEGRKGKLTVTAEVYEAAPELAVVEF…
	>ClCG06G004200	MRLGKYELGKTLGHGNFGKVKFAINFETHQPFAVKEVDKTKVIHLNITHQFKREIQTLKLLKHPNIVRLHEVLASKSKIYMVLEYVNGEELFDTIASKGKLSEAQGRKIFQQLLDGVSYCHRKGVYHRDLKLENILVDTMGNVKITDFGLSALPEHFRDDGLLHTTCGSPNYVAPEILANRGYDGAASDIWSCGVILFVILTGSLPFDDRNLSVLYHKILKGEIQLPKWLSQGAQNLIRRILDPNPISRITMASIKMDDWFRTDYHPAYLHDEDEDIYTSEAMAFPMHQVSSESSNTINAFQLIGMSSCLDLSGFFEKEDISERKIRFATNHSTKEDILNRMDDLVTNMGFLVQKKQGRLKVMREEKGENGVSTILSVSAEVFEISPSLYVVELRKLHG…
	>ClCG04G006440	MPAFDDNPPPGGLTRGDSLPEGILFGKYELGKLLGCGAFAKVYHGRNVVTGQSVAIKAVNKLKVLKGGFTAHVKREIAIMRRLRHPNVVRLFEVLATKTKIYFVMEFAKGGELFAKVSKGRFSENLSRRYFQQLITAVGYCHSRGIFHRDLKPENLLLDDNFDLRVSDFGLSALTDQIRPDGLLHTLCGTPAYVAPEILAKKGYDGAKIDVWSCGIILYVLTTGYLPFNDSNLMAMYRKIYRGDFRCPKWTSPDLRRFLSRLLDTNPETRITVDEIYRDPWFVKGFQEEKFQQLEDSPSELYGDVNNAKCLTAFDLISFSPGFDLTGLINETEFSSGVERFLSAESPEKIIVTVEEITKSENAVVEKNGWGAKVEGMDGGFVAVIDIFRLTEELVVVEI…
	>ClCG08G011860	MVVRKVGKYEVGRTIGEGTFAKVKFAQNTETGESVAMKVLDRSTIIKHKMVDQIKKEISIMKLVRHPYVVRLHEVLASRTKIYIILEYITGGELFDKIVHNGRLSEAESRKYFQQLIDGVDYCHSKGVYHRDLKPENLLLDSLGNLKISDFGLSALPEQGVSLLRTTCGTPNYVAPEVLNHKGYDGAMADVWSCGVILYVLMAGYLPFDDLDLTTLYSKIERADFSCPSWFPVGAKALIQRIFDPNPSTRITIEQIREEEWFKKNYVSVKLFEDEDVNLDDVNAVFDDPEEQLTEEQHGHDDMSPLALNAFDLIILSQGLNLGTMFDRGRDSMKYPTRFICQKPAKVLLSTMEVVAQSMGYKTHIRNYKMRVEGPSASKTSYFSVIMEIFEVAPTFFMV…
Cucumis sativus	>CSPI04G12790	MRRSGVNQPKVKRLVGKYEMGRTIGEGTFAKVKFAKNSETGEHVAIKILDKEKVLKHKMAEQIKREIATMKLIKHPHVVQLFEVMGSKTKIFIVLEFVTGGELFDKIVNHGRMSENEARRYFQQLINAVDYCHSRGVYHRDLKPENLLLDAYGNLKVSDFGLSALSQQVKDDGLLHTTCGTPNYVAPEVLNDRGYDGATADLWSCGVILFVLLAGYLPFDDSNLMNLYKKISAAEFTCPPWLSLDAMKLIARILDPNPMTRITIPEILEDEWFKKDYKPPVFEEQKIANLDDVEAVFKDSEEHHVTEKKEEHPAAMNAFELISMSKGLNLANLFGTEQEFKRETRFTSKCSANEIVNKIEEAAKPLGFDVQKKNYKMRLENVKAGRKGNLNVATEILQV…
	>CSPI04G16450	MENKGAILMERYELGRLLGQGTFAKVYYARDIKSGLSVAIKIIDKEKILKVGMIDQIKREISVMRLIKHPNVVELYEVMASKTKIYFVMEYVKGGELFNKVSKGKLKESVARKYFWQLISAVDYCHSRGVCHRDLKPENLLLDEHGNLKVSDFGLSALAESKRQDGLLHTTCGTPAYVAPEVINRRGYDGCKADIWSCGVILYVLLAGYLPFHDPNLMEMYKKIGKGEFKFPNWFAPEVRKLLSKILDPNPNTRISIAKIMGSSWLRRELNVKPQVNAAEEVNEGDPLDLDAVFVATAEDRNSVKDQKPEMEKPLNLNAFDIISLSSGFDLSGLFEEADLKKEVRFTSNKPASVIISKLQDIAKCLKLKIKKKDRGLLKIEGCKEGRKGAVCIDAEIFE…
	>CSPI06G35440	MADRPDPDKKTETTRKDMPALLLGRYEIGKLLGHGTFAKVYHARNIKTNDSVAIKVIDKEKILKGGLIAHIKREISILRRVRHPNIVQLFEVMATKAKIYFVMEYVRGGELFKKVSKGRLKEEVARKYFQQLISAVAFCHARGVYHRDLKPENLLLDENGNLKVSDFGLSAVSDQIRQDGLFHTFCGTPAYVAPEVLARKGYEAAKVDIWSCGVILFVLMAGYLPFHDQNIMAMYKKIYKGEFRCPRWFSPELIRLLTRLLDTNPETRFTIPEIMENRWFKKGYKHIKFYIEDDKVCSIEDDTDDVDSLSDQSQSESDSEIIETRRKVTSLPRPASLNAFDIISFSPGFDLSGLFEDGGEEARFVSSAPVSKIISKLEEIAKLVSFTVRKKDCRVSLEG…
	>CSPI03G07540	MNVKSPPTRTRVGKYELGKTLGEGTFAKVKFAKNVENGDYVAIKILDREKALRHRMVEQIKREISTLKVIKHPNVCKIYEVMASKSKIYIVLEYADGGELFDKIAAKGRLKEDEARKYFHQLINAVDYCHSRGVYHRDLKPENLLLDSHDVLKVSDFGLSAFSQQVRGDGLLHTACGTPNYVAPEVLNDKGYDGSSSDLWSCGVILFVLMAGFLPFDEPNLMCLYRKISKADFAFPSWFSSGAKNLVRRILDPDPTTRISIAEIQEDPWFKKDYTPAHFEVEEDITLDDVDAAFSSSKEHLVTERKEKPVSMNAFELISRSPGFSLENLFEKQKTVAKRETRFTSQSPANEIMSKIEETAKPMGFNVRKRDYKMKLQGDKTGRKGHLSIATEVFEVAPS…
	>CSPI01G24540	MDGGGVRLKAASSSNGGRTRVGKYELGKTLGEGNFAKVKFARNSETGENVAIKILDKEKVLKHKMISQIKREISTMKLIRHPNVIRMIEVMASKTKIYIVLEFVTGGELFDKIVSRGRMKEDETRKYFQQLINAVDYCHSRGVFHRDLKPENLLLDANGVLKVSDFGLSALPQQVREDGLLHTTCGTPNYVAPEVINNKGYDGAKADLWSCGVILFVLMAGYLPFEDSNLVALYKKIHKADFTCPPWFSTNAKKLIKRILDPNPSTRITIPEVIENEWFRKGYKPPTFEQADISLDDVDAIFNETGDSGSLVVERKEEGSKSPLTMNAFELISKSQGLNLSSLFEKQMGIVKRETRFTSNRPAKEILSKIEETALPLGFDVKKNNYKMKLQGEKTGRKG…
	>CSPI01G22060	MEKKGSILMQRYELGRMLGQGTFAKVYHARNLKSGQSVAIKIIDKEKVLRVGLIDQIKREISVMRLVRHPNVVQLYEVMASRTKIYFAMEYVRGGELFNKVAKGKLKEDAARKYFQQLIGAVDYCHSRGVYHRDIKPENLLLDEYGNLKISDFGLSALAESRRQDGLLHTTCGTPAYVAPEVINKKGYDGAKADIWSSGVVLFVLLAGYLPFHDPNLMEMYRKISRGEFKCPQWFPPEVRKLLSRILDPSPRTRINMAKLMENSWFKKGFKENVTTPKQLQNDEDMSSVSDVSSAFSDISSEGGSSVSNTNESGRPPTATRAPIRNNSFNAFDLISLSPGFDLSGLFESDVNERLQSRFTTTKPASAIVSKLEEIAEMERFKVMKKDGIVKLQGSKQGR…
	>CSPI01G17580	MAEKDRDGSSGVLHGKYELGRLLGHGTFAKVYHARNLQSGTSMAMKVVGKEKVIKVGMMEQVKREISVMKMVKHPNIVELHEVMASKSKIYFAMELVRGGELFSKISKGRLREDVARVYFQQLISAIDFCHSRGVYHRDLKPENLLLDDDGNLKVTDFGLSAFSEHLKQDGLLHTTCGTPAYVAPEVIGKKGYNGAKADLWSCGVILYVLLAGFLPFQDDNIVSMYRKIYRGDFKCPPWFSPEARRLVTKLLDPNPNTRIPTSKIMESSWFRKSIPKTVVTKEEQEFIESNEKLKQSETLNAFHIISLSEGFDLSPLFEEKKREEKEELRFATTRPASSVISKLEEVAKAGKFSVKKSESRVRLQGQECGRKGKLSVAAEIFAVTPSFLVVEVKKDHGD…
	>CSPI04G26290	MEERNVLFGKYEIGRLLGKGTFAKVYYGKELESGESVAIKVLNKDQVKKEGMMEQIKREISVMRLVRHPNIVELKEVMATKTKIFFVMDYVRGGELFAKVARGKLKEDVARKYFQQLISAVDYCHSRGVSHRDLKPENLLLDENEDLKISDFGLSALPEQLRNDGLLHTQCGTPAYVAPEVLRRKGYDGAKADIWSCGVILYVLLAGFLPFQDENIMTMYKKVFKAEFECPPWFSAESKRLISKILVVDPGRRITIGAITRVPWFRRDFSRSLSFTMKETIAAKTEDSDSESPKLSTPKFFNAFELISSMSSGFDLSSLFENKRKTGSMFTSRCSVSTIMEKIETVAKKLSFKVSEAKDFKLRLQGPSEGRKGKLSVTAEVFEIAPEVTIVEFSKSSGD…
	>CSPI06G15040	MENKASVMVQRYELGRLLGQGTFAKVYYARNTGSNQSVAIKVIDKEKITKASLIDQIKREISIMRLVRHPNILRLYEVMATKTKIYFVLEYAKGGELFDKVAKGKLKEDVAWKYFYQLINAVDFCHSRGVYHRDIKPENLLLDENENLKVSDFGLSALAESKRQDGLLHTTCGTPAYVAPEVINRKGYDGAKADIWSCGVVLFVLLAGYLPFHNSNLMEMYRKIGKAEYKCPSWFPREVRRLLSRMLDPDPNTRTSIALIRQSSWFKKGLRSKNARSGIESNAVAPEDATAGSGPSEGSVAADGNQEPDRPPTLNAFDIISLSAGFNLSSLFEDNSKKKETLFTCRKPASVILSKLEEMAKLLRFRVQKKEAGLLKFEALTEGKKGALSIDTEIFEVTP…
	>CSPI02G02510	MADKGRDAGHSSLLDGKYELGRLLGHGTFAKVYHARNLRTGKSVAMKVVGKEKIIKVGMMEQIKREISVMKMVKHPNIVELHEVMASKSKIYFAMEFVRGGELFSKIAKGRLREDVARVYFQQLISAIDFCHSRGVYHRDLKPENLLLDEDGNLKVTDFGLTAFSEHLKQDGLLHTTCGTPAYVAPEVIGKHGYDGAKADLWSCGVILYVLLAGFLPFQDDNMVAMYRKIYRGDFKCPSWFSPEARRLITKLLDPNPVTRAGITKITSSSWFKKSVPKTLITKDEQEQTEENFTKSKPPAETLNAFHIISLSEGFDLSPLFEEKKREEKEEMRFATSSTASSVISKLEEVGKAVKFDVKKSETWVRLQGQEMGRKGKLTIAADIFAMTPSFVVVEVKKD…
	>CSPI03G15420	MRVGKYELGKTLGEGNFGKVKLAADVRTGCRYAVKILDKTKILHLNFSDQIKREISTLKLLRHPNVVRLYEVLASKTKIYMVMECASGGELFDRIESKGKMDEAEGRRIFQQLIDGLSYCHDKGVYHRDLKLENVLVDAKGNIKISDFGLSALPKNCREDGLLHTTCGSPNYVAPEVLANRGYNGAASDIWSCGVILYVILTAFLPFDETNLALLYKKTLRGDFQIPKWLSAGARNLIRRTLDPNPNTRITIAGIKENEWFKTDYNPASPCYDDDEEEGSLTDQDDAISTLDEPSDAENSPESPSIINAFELIGMSSSLDLSGFFEQEDVSERKIRFTSNRSAKDLLERIEVIATDMGFRVQKRSGKLKLIQEIRSQKSLSNLSFVAEVFEIRPLLHVV…
	>CSPI06G15030	MPEIEPSSPDSNALFGKYELGKLLGCGAFAKVYHARDLRSGQSVAVKVINKKKIYGTTLMFNIKREIAIMRRLRHPNIVKLHEVLATKSKIYFVMEFVKGGELFAKIAKGRFSEDLSRKFFHQLISAVGFCHTRGIYHRDLKPENLLVDENGNLKVSDFGLSAVTEQIRADGLLHTLCGTPAYVAPEILSKKGYDGAKVDVWSCGVILFVLSAGYLPFNDPNLMAMYKKIYKGEYRCPKWMSSDLKRFLSRLLDTNPDSRITIEEILNDPWFRKGGNTEINFYDDYEMKSEEKDESPSTDLNAFDIISFSSGLNLSGLFDNSQNFMDDSDRFISAESPEKIVEKIEKFGKAEDLKVKKQKEFGFELDAKNRVLVIGIELFRLTDELVVVEMRRRCGDSE…
	>CSPI06G36530	MASRSSGHSKTRVGRYELGRTLGEGSFAKVKFARNCETGENVAIKILDKERILKHKMIGQIKREISTMKLIRHPNVIRMYEVMASKTKIYIVLEFVTGGELFDKISCNGRLKEDEARKYFQQLINAVDYCHSRGVCHRDLKPENLLLDASGVLKVSDFGLSALPQQVRGDGLLHTTCGTPNYVAPEVIDNKGYFGAKADLWSCGVILFVLMAGYLPFEESNLMQLYKKIFKADFTCPPWFSSSAKKLIKRILDPNPLTRITIAEVLENDWFKKGYKAPSFKNDEISLDNIDDIFNESEASDSLVVERREDRSASLASPVTMNAFELISKSRGLNLATLFEKQMGIIKRETRFTSNCPADEIISKIKNTAVPLGFDVKINNFKMKLQGEKTGRKGHLSVA…
	>CSPIUnG00260	MKRLTRKVGKYEVGRTVGEGTFAKVKFACNTETGEGVAMKVLAKSSILKHKMVEQIKREISIMKIVRHPHIVRLHEVLASRTKIYIILEFVSGGELYDKIVLQKKLPEIESRRYFHQLIDAVAHCHSKGVYHRDLKPENLLLDDDGNLKVSDFGLSALSQKGVDLLHTTCGTPNYVAPEVLGGQGYDGAAADIWSCGVILYVLMAGYLPFSEMDLPTLNMKINAAEYSCPYWFSPGAKSLIQKILDPNPKARIRIEEIRKDPWFRRNYIPAKLGEDEEVNLDDVRAVFDDIEDEYVADQTEKSDDGPLIMNAFEMITLSQGLNLSPLFDRRQDYIKRQTRFVSRKPASFIMSSIEAVAEAMGLNVQTRNFKTRLERRTGYRVAQFAAVLEIYEVAPSLF…
	>CSPI02G10810	MESGGPPTPPPLPPPPTGATLLGKYQLGRFLGRGSFAKVYQARSLADNSIVAVKIIDKNKTIDAAMEPCIVREISVMRRLQHHPSILKIHEVMATKTKIYLVVDYASGGELFAKLLRRGRLTESTARRYFQQLISALHFCHQNGVAHRDIKPQNLLLDEDGNLKVSDFGLSALPEQIKDGMLHTACGTPAYTAPEVVSRRGYDGAKADAWSCGVILFVLLSGHLPFSDNNLVAMYKKVYRREYQFPDSISKPARHLIFQLLDPNPHTRMSIEALMQHSWYKKSLRSKPQISNRSLFDSLGNYKSELGVSGLNAFDIISMSSGLDLSGLFETTDCNKKRFTTGVGMEKVEERVREIGGELGYRVEKGKSGAIGLGKGRMILVVEALEITSNLLMVEVKVA…
	>CSPI06G00190	MRLGKYEIGKTLGHGNFGKVKYAINFETQQPFAVKELDKTKIIDLNITHQFKREIYTLKLLKHPNIVRLHEVLASKSKIYMVLEYVNGGELFDTISSKGRLSEAQGRKIFQQLLDGVSYCHRKGVYHRDIKLENILIDANGNVKITDFGLSALPDHFRGDGLLHTTCGSPNYVAPEILANRGYDGAASDIWSCGVILFVILTGSLPFDDRNLSVLYHKILKGEIHLPKWLSQGAKNLIRRILDPNPKSRITMASIKMDDWFRKDYRPAYLDDEEEDTHTNEAISFSMHQVPSYLEGKCSESPTTINAFQLIGMSSCLDLSGFFEKEDISERKVRFTTIHSTKEDILKRMEDVVTDMGFLVQKKDRRLKVKREEKDENGMATILSILAEVFEISPSLYGV…
	>CSPI03G30360	MAGGAAQVRNVLFRKYEMGRLLGKGTFAKVYYGRNLMTHESVAIKVILKDRVKKEGLLEQIRREISVMGLVRHPHIVELKEVMATKSKVYFVMEYVNGGELFVKLSQLGKLTEDGARNYFQQLISAVDFCHSRGVSHRDLKPENLLLDENGNLKVSDFGLSALPEQLRIDGLLHTRCGTPAYVAPEVLRKRGYDGAKADIWSCGVILFVLLAGTLPFRADNAMKLYRKIFKAEYEFPPWFSSEAKEMVSKLLVVDPQKRASMLEIMHSPWFQKGFTKPVSFIEKDEFNNEFSELANPKLLSSSPPFYNAFEFISSMSSGFDLSSLFESKKKQGSIFTSKCPASAILAKLQSLAVKLNFKATNLKEFKVRLQAKEEGRKGKLTVTAEVYEVAPELAIVEF…
	>CSPI04G16460	MPAFHDDTPPPGLPRADSLPEGILFGKYELGKLLGCGAFAKVYHGRNVLTGQSVAIKAVNKLKVLKGGFTAHVKREIAIMRRLRHPNVVRLFEVLATKTKIYFVMEYAKGGELFGKVSKGRFSENLSRRYFQQLITAVGYCHSRGIFHRDLKPENLLLDDNFDLRVSDFGLSALADQIRPDGLLHTLCGTPAYVAPEILAKKGYDGAKIDVWSCGIILYVLTAGYLPFNDSNLMAMYRKIYRGDFRCPKWTSPDLQRFISRLLDTNPETRITVDEIQRDPWFVKGFQEEKFQFQELDDSASDVYGDVNNAKCLNAFDLISFSPGFDLTGLIKEETEFSSCVERFLSAESPEKIIVTVEEVTKSENAAVEKNGWGMKVEGLDGGFVVVIDIFRLTEELVV…
	>CSPI02G21840	MVVRKVGKYEVGRTIGEGTFAKVKFAQNTETGESVAMKVLDRSTIIKHKMVEQIKKEISIMKLVRHPYVVRLHEVLASRTKIYIILEYITGGELFDKIVRHGRLSEAESRKYFQQLIDGVDYCHSRGVYHRDLKPENLLLDSLGNLKISDFGLSALPEQGVSLLRTTCGTPNYVAPEVLNHKGYDGAMADVWSCGVILYVLMAGYLPFDELDLTTLYSKIERADFSCPSWFPVGAKALICRIFDPNPSTRITIEQIREDEWFKKNYVSVKLVEDEDVNLDDVNAVFDDPEEPRTEEQRSNENMCPLALNAFDLIILSQGLNLGTMFDRGQDSMKYPTRFVCQKPAKVLLSTMEVVAQSMGFKTHIRNYKMRVEGPSASKTSYFSVIMEIFEVAPTFFMV…
	>CSPI03G12600	METGLRPTATATPTPTPTPATTLLRKYQLGRLLGRGSFAKVYQAVSLADNSTVAIKIIDKSKTIGAVMERCIVREVAAMRRLDHHPNILKIHEVMATKSKIYLVVEFAGGGELLAKISRRGRFTETVARRYFQQLVSALKFCHDNGVVHRDVKPQNLLLDEQGNLKVSDFGLSALPEQLRDGLLHTSCGTPAYSAPEVMTCRSGSGYDGGKADAWSCGVILFVMLSGFLPFDDSNLAAMYRKIHRREFQIPNWVTKPVRFLIYHLLDPNPKTRMSIEALMQNPWFKKSLHLKQGNENLLQSMRDYRMGKERGIGEMNAFDIISMSSGLDLSGLFETTERRVERRYASRATVMEVEKRVREMGVELEYEVEVGGKGGSIGMGKRGVVVVVEVVEVAVALT…

## Sheet: Table S4
Ka/Ks ratios between melon and Arabidopsis, watermelon, and cucumber
Seq_1	Seq_2	Ka	Ks	Ka/Ks	EffectiveLen	AverageS-sites	AverageN-sites	cN	cS	pN	pS	Note
AT1G29230.1	MELO3C002661.2.1	0.341857	NaN	NaN	1302	295.5	1006.5	276.333	236.667	0.274549	0.800902	High Sequence Divergence Value (pS>=0.75)
AT1G01130.1	MELO3C005987.2.1	0.518059	NaN	NaN	282	62.5833	219.417	82.0833	55.9167	0.374098	0.893475	High Sequence Divergence Value (pS>=0.75)
AT3G17510.1	MELO3C006758.2.1	0.212332	NaN	NaN	1287	291.083	995.917	184.167	218.833	0.184922	0.751789	High Sequence Divergence Value (pS>=0.75)
AT1G30270.1	MELO3C007110.2.1	0.131034	NaN	NaN	1356	306.583	1049.42	126.167	230.833	0.120226	0.752922	High Sequence Divergence Value (pS>=0.75)
AT4G30960.1	MELO3C010234.2.1	0.139102	NaN	NaN	1272	290.75	981.25	124.583	231.417	0.126964	0.79593	High Sequence Divergence Value (pS>=0.75)
AT2G25090.1	MELO3C016967.2.1	0.261469	NaN	NaN	1323	299.25	1023.75	226	246	0.220757	0.822055	High Sequence Divergence Value (pS>=0.75)
AT5G01810.1	MELO3C026055.2.1	0.224645	NaN	NaN	1248	275.25	972.75	188.833	213.167	0.194123	0.774447	High Sequence Divergence Value (pS>=0.75)
AT5G01820.1	MELO3C026058.2.1	0.267821	NaN	NaN	1260	296.5	963.5	217	241	0.225221	0.812816	High Sequence Divergence Value (pS>=0.75)
AT5G21222.1	MELO3C014700.2.1	0.302673	1.33258	0.227133	1212	270.417	941.583	234.5	168.5	0.249049	0.623112
AT1G48260.1	MELO3C021231.2.1	0.266433	1.67369	0.159189	1278	286.167	991.833	222.417	191.583	0.224248	0.669482
AT4G14580.1	MELO3C006483.2.1	0.31308	2.37791	0.131662	1254	298.417	955.583	244.583	214.417	0.255952	0.718514
AT4G14580.1	MELO3C014269.2.1	0.286457	2.59494	0.110391	1251	295.167	955.833	227.583	214.417	0.238099	0.726426
AT1G30270.1	MELO3C002766.2.1	0.120116	1.76504	0.0680531	1197	269.75	927.25	102.917	183.083	0.110991	0.678715
AT5G58380.1	MELO3C026873.2.1	0.210281	3.77696	0.0556747	1350	303.417	1046.58	191.917	226.083	0.183374	0.745125
AT2G34180.1	MELO3C007208.2.1	0.210275	4.50687	0.0466564	1386	316.667	1069.33	196.083	236.917	0.18337	0.748158
Cla97C04G073060.1	MELO3C026058.2.1	0.411722	NaN	NaN	1221	276.25	944.75	299.333	216.667	0.316839	0.784314	High Sequence Divergence Value (pS>=0.75)
Cla97C06G113630.1	MELO3C021231.2.1	0.10947	0.355447	0.307977	828	185.75	642.25	65.4167	52.5833	0.101855	0.283087
Cla97C05G085770.1	MELO3C006483.2.1	0.0493185	0.279768	0.176283	1293	308.333	984.667	47	72	0.0477319	0.233514
Cla97C06G120430.1	MELO3C010334.2.1	0.0276711	0.180667	0.153161	1179	277.167	901.833	24.5	44.5	0.0271669	0.160553
Cla97C08G154960.1	MELO3C011108.2.1	0.0286505	0.196073	0.146122	1338	300.417	1037.58	29.1667	51.8333	0.0281102	0.172538
Cla97C05G088570.1	MELO3C006758.2.1	0.0327035	0.238609	0.137059	1200	270.333	929.667	29.75	55.25	0.0320007	0.204377
Cla97C01G024810.1	MELO3C007110.2.1	0.0230234	0.179797	0.128052	1365	306.5	1058.5	24	49	0.0226736	0.159869
Cla97C02G045040.1	MELO3C026873.2.1	0.0256575	0.240901	0.106506	1413	322.75	1090.25	27.5	66.5	0.0252236	0.206042
Cla97C10G195810.1	MELO3C026741.2.1	0.0236716	0.252186	0.0938658	1305	296.5	1008.5	23.5	63.5	0.0233019	0.214165
Cla97C05G080490.1	MELO3C005987.2.1	0.0213278	0.241455	0.0883304	1170	266.417	903.583	19	55	0.0210274	0.206444
Cla97C03G057820.1	MELO3C002766.2.1	0.0141784	0.166136	0.0853419	1194	268.417	925.583	13	40	0.0140452	0.149022
Cla97C05G085770.1	MELO3C014269.2.1	0.211986	2.62156	0.0808627	1281	303.083	977.917	180.583	220.417	0.184661	0.727248
Cla97C03G058910.1	MELO3C002661.2.1	0.0288338	0.367974	0.0783583	1386	307.75	1078.25	30.5	89.5	0.0282866	0.29082
Cla97C05G097340.1	MELO3C016967.2.1	0.0157784	0.233289	0.0676345	1329	304.25	1024.75	16	61	0.0156136	0.200493
Cla97C02G050400.1	MELO3C014700.2.1	0.00774325	0.167251	0.0462971	1332	293.5	1038.5	8	44	0.00770342	0.149915
Cla97C02G042800.1	MELO3C004428.2.1	0.0116135	0.285544	0.0406714	1299	301.083	997.917	11.5	71.5	0.011524	0.237476
Cla97C06G121490.1	MELO3C010234.2.1	0.0101003	0.323202	0.0312508	1290	293.25	996.75	10	77	0.0100326	0.262575
Cla97C01G023760.1	MELO3C007208.2.1	0.0074529	0.260858	0.0285707	1401	322.25	1078.75	8	71	0.00741599	0.220326
Csa4G331090.1	MELO3C026058.2.1	0.416604	NaN	NaN	1194	272.417	921.583	294.583	211.417	0.319649	0.776078	High Sequence Divergence Value (pS>=0.75)
Csa3G171200.1	MELO3C006758.2.1	0.0127841	0.0588367	0.21728	1326	300.417	1025.58	13	17	0.0126757	0.0565881
Csa6G524600.1	MELO3C007110.2.1	0.0162868	0.0899176	0.18113	1362	306.833	1055.17	17	26	0.0161112	0.0847366
Csa1G470420.1	MELO3C002661.2.1	0.0168823	0.110768	0.152411	1389	310.75	1078.25	18	32	0.0166937	0.102977
Csa6G212900.1	MELO3C026873.2.1	0.0110865	0.0818026	0.135528	1413	322.583	1090.42	12	25	0.011005	0.0774994
Csa2G372190.1	MELO3C011108.2.1	0.00970416	0.080638	0.120342	1338	300.833	1037.17	10	23	0.00964165	0.0764543
Csa3G118190.1	MELO3C005987.2.1	0.0123034	0.120945	0.101727	1170	268.583	901.417	11	30	0.012203	0.111697
Csa4G652020.1	MELO3C016967.2.1	0.00685607	0.0690142	0.0993429	1329	303.333	1025.67	7	20	0.00682483	0.0659341
Csa2G205940.1	MELO3C014269.2.1	0.00917287	0.0986758	0.0929596	1290	302.833	987.167	9	28	0.009117	0.0924601
Csa4G269780.1	MELO3C014700.2.1	0.005792	0.0755808	0.0766332	1332	292.083	1039.92	6	21	0.00576969	0.0718973
Csa2G009490.1	MELO3C004428.2.1	0.00905368	0.119421	0.075813	1299	298.917	1000.08	9	33	0.00899925	0.110399
Csa2G205940.1	MELO3C006483.2.1	0.227272	3.20477	0.0709167	1263	296.917	966.083	189.417	219.583	0.196067	0.739545
Csa1G534790.1	MELO3C002766.2.1	0.00761014	0.120499	0.0631552	1194	269.5	924.5	7	30	0.00757166	0.111317
Csa6G519640.1	MELO3C007208.2.1	0.0037146	0.0996488	0.0372769	1401	321.5	1079.5	4	30	0.00370542	0.0933126
Csa1G269880.1	MELO3C010234.2.1	0.00301457	0.10621	0.0283831	1290	292.833	997.167	3	29	0.00300852	0.0990324

## Sheet: Table S5
Expression of CmSOS2 genes in different tissues
Gene name	callus	dry seeds	1d-imbibed seeds	3d-imbibed seeds	7d-seedlings cotyledon	7d-seedlings hypocotyl	7d-seedlings root	root	middle stem	upside stem	shoot apex	young leaves	6th leaves	9th leaves	12th leaves	tendril	anther male flower	anther female flower	petal female flower	stigma female flower	ovary DAF0	ovary DAF2	ovary DAF4	fruit flesh DAF8	fruit flesh DAF15	fruit flesh DAF22	fruit flesh DAF29	fruit flesh DAF36	fruit flesh DAF43	fruit flesh DAF50	fruit flesh post harvest 1 week	fruit flesh post harvest 2 week	fruit flesh post harvest 3 week	fruit flesh post harvest 4 week	fruit epicarp DAF8	fruit epicarp DAF15	fruit epicarp DAF22	fruit epicarp DAF29	fruit epicarp DAF36	fruit epicarp DAF43	fruit epicarp DAF50	fruit epicarp post harvest 1 week	fruit epicarp post harvest 2 week	fruit epicarp post harvest 3 week	fruit epicarp post harvest 4 week
MELO3C002661	1.10273	0.083418	0.046056	0.019069	4.43395	10.0329	0.266027	0	1.29706	1.06012	0.256138	1.58021	28.919	28.055	19.219	1.62524	277.706	111.676	35.4332	6.60264	0.422546	0	0	0.307718	0	0	0	0	0	0	0	0	0	0.017321	0.535886	0	0	0	0	0	0	0.057638	0.057012	0	0.089521
MELO3C002766	38.6589	21.0204	26.182	26.5882	18.9123	38.8541	42.3317	76.3186	38.7527	28.9728	22.3651	28.0117	25.0846	25.0792	26.0922	27.6613	42.9421	28.1527	51.3121	52.5322	27.347	30.0712	26.818	31.4481	38.6224	26.3335	46.7933	35.8215	34.5212	31.3287	43.8019	41.0801	35.9196	33.2047	30.5719	38.9977	47.8003	56.4019	37.2181	35.8035	43.1697	41.9273	36.1973	36.0481	25.4825
MELO3C004428	423.984	254.037	47.06	105.812	59.6348	63.2791	38.9198	193.839	190.619	74.853	76.0318	88.7982	90.1031	82.1154	184.01	144.104	24.378	6.27231	13.0298	228.762	171.992	236.232	108.697	415.795	598.405	482.34	419.543	458.759	621.134	412.989	807.495	1002.71	1172.63	951.21	246.641	255.19	95.251	152.408	102.423	51.6166	240.209	479.582	582.159	473.257	355.953
MELO3C005987	14.658	2.58909	30.1699	30.815	55.0644	77.9796	15.347	19.127	37.0177	26.728	33.6827	78.6825	69.5983	63.1881	69.7947	52.6113	26.9876	34.9915	49.7494	148.289	63.412	65.7389	51.4634	63.1705	82.9452	51.3638	109.157	88.1026	53.9352	32.0652	104.978	108.401	65.109	36.4721	102.99	57.102	101.041	87.7836	94.3669	50.7445	90.893	95.07	97.348	125.441	67.9431
MELO3C006758	32.5998	7.50413	5.27799	6.53022	9.29779	29.122	35.243	56.3563	49.7948	23.8159	14.8196	20.5732	62.664	66.2138	64.5129	60.3432	22.1686	33.6837	17.6672	48.6902	21.0178	35.2141	23.5103	22.6246	23.4514	23.2462	53.6654	43.3782	22.2882	14.0253	17.9479	18.2617	11.1548	13.077	35.8969	33.4342	32.0665	62.1517	28.7481	17.3289	29.3148	23.7089	25.708	16.4819	12.9745
MELO3C007110	14.5956	6.65047	12.8261	14.5063	4.67456	8.31764	42.0653	26.4608	21.0792	24.4377	14.2536	8.62278	8.78243	9.24469	12.1071	19.4376	19.4933	38.2691	14.2357	21.564	21.1382	21.7453	18.9227	26.2232	22.8505	22.6018	19.5162	17.7404	17.3912	7.00166	39.5826	23.6622	30.787	43.4702	24.3491	25.8544	18.6936	24.4742	16.6212	7.78322	17.8482	29.1299	21.5595	15.5137	20.2217
MELO3C007208	13.9999	38.3784	6.05596	18.4089	9.47599	14.0127	15.167	14.7387	25.6469	14.2411	17.2645	13.8532	9.61253	8.63612	9.22537	19.0825	70.2978	34.817	11.3141	17.2881	18.6564	37.8253	15.6841	31.2105	6.10509	6.61293	8.92909	11.0135	6.72109	8.19611	5.25975	2.92971	2.6816	5.41052	32.58	22.2043	7.35065	11.1599	7.38101	5.86192	6.45809	4.09185	3.32022	2.66808	4.1356
MELO3C010234	98.064	26.3643	186.545	155.51	80.4205	168.128	181.899	86.8444	85.7624	128.829	95.7838	134.432	108.453	98.2674	99.8817	163.201	58.92	414.074	126.719	64.8704	104.481	96.5946	48.214	97.7965	145.086	153.722	52.1419	39.8792	31.3898	25.8374	4.07166	2.56334	1.40856	3.06013	19.4372	19.118	42.2852	34.0272	34.2287	17.3828	30.5625	4.97553	5.02517	2.90225	6.12195
MELO3C010334	8.62042	7.30587	5.09859	7.66518	4.55306	8.24788	8.30871	18.9047	25.1067	9.81532	8.74617	7.13351	13.8324	14.8663	17.2573	11.8732	48.7301	9.46685	16.8607	13.7937	16.0311	15.0679	11.0728	15.7805	22.1984	16.8149	15.9164	16.0935	13.6469	7.60049	11.3346	9.62849	9.97042	9.97985	13.3472	13.2244	18.7082	16.3366	10.5572	8.77636	8.19527	9.99354	10.3361	9.60485	6.22614
MELO3C011108	25.9812	0.879518	10.7062	10.7008	8.14742	19.8736	20.2014	17.3272	28.3592	24.6312	12.9642	12.6042	9.27087	8.02682	9.87946	20.7792	16.3088	14.1098	41.7223	33.7753	16.3411	18.7595	14.3116	21.5468	17.9732	10.5884	7.19629	6.62868	6.59888	3.92461	0.605263	1.08401	0.484719	0.917134	15.7598	13.5332	8.99833	12.9137	8.08587	9.54402	7.73535	1.48421	1.81851	0.660194	0.75233
MELO3C014269	1.16317	0.774793	0.310596	0.782759	1.2618	1.68104	4.26448	1.54629	0.348045	0.716934	3.9253	5.13522	1.59211	1.04106	0.789739	3.92217	199.581	327.88	20.103	3.48248	3.07751	2.41685	1.35554	0.898513	0.378382	1.27769	0.382469	0.070688	0.620137	0.576063	0.199106	0.087498	0.32803	0.527327	0.730432	1.01166	1.22885	0.892914	0.246588	0.28377	0.841196	0.089049	0.139122	0.043119	0.149987
MELO3C014700	55.2824	90.2829	25.6946	29.3216	40.0586	65.5396	46.8276	86.0768	86.5768	70.754	42.1228	58.999	168.377	166.318	139.285	82.3103	389.66	52.4502	84.463	185.497	69.4131	54.2007	69.6532	106.631	87.2533	55.904	61.913	50.3388	56.868	42.3557	123.709	192.179	156.694	247.274	80.7077	50.7453	38.8406	70.218	28.7325	17.0355	55.9577	114.105	158.521	84.2113	131.726
MELO3C016967	102.012	8.04591	8.52123	14.566	4.221	19.1712	46.0336	93.0224	34.3034	14.5496	5.89235	4.65526	39.0608	31.4537	30.0392	27.3295	22.6015	18.4184	25.4787	23.6964	19.6533	11.0694	10.7355	12.9981	11.081	13.7708	24.7954	16.1535	14.3101	10.9977	157.482	19.3624	93.9477	19.7542	7.74308	10.5617	10.0059	21.0103	12.4965	21.4409	19.7795	124.007	25.0849	63.9132	55.2075
MELO3C021231	0.053259	0	0.238966	0.964588	23.4298	37.995	1.70318	1.60897	5.54339	23.5194	4.7792	6.13367	41.5748	48.6126	44.0013	17.1747	0.965438	5.49292	6.73777	22.0507	0.962137	0.842841	3.04015	2.50965	2.80819	2.79075	172.529	133.324	147.995	145.116	77.9067	49.6056	63.1644	55.3204	36.6988	11.2034	12.0472	21.7202	12.0534	14.4019	26.5782	45.2267	21.8578	17.34	20.4103
MELO3C026055	10.3027	36.3538	12.2933	21.1671	20.5001	28.8782	15.2883	10.9181	17.9408	22.4646	27.794	31.4886	19.9049	21.4816	24.4459	29.0802	14.9366	9.82311	45.0358	26.8411	24.0678	22.8976	24.164	54.7933	41.2165	34.0792	28.4891	22.8004	15.4862	6.08481	10.8032	11.0041	10.1009	12.7391	46.1054	27.2865	14.44	22.1353	13.897	11.9398	16.2912	11.1379	13.2139	12.1493	12.5414
MELO3C026058	2.27989	0.419759	6.71702	12.1321	17.3571	28.2984	13.2465	20.8033	25.5799	18.2649	12.0666	17.6015	56.5513	63.2748	61.3018	84.6546	22.2122	12.8444	17.4649	34.1566	13.6407	19.0731	17.0534	38.8333	36.0977	39.4209	16.6334	22.9178	9.96475	27.6215	13.9024	4.7344	1.48023	4.67064	40.0157	12.0285	6.54182	7.73445	7.39936	5.67681	4.26286	11.5699	3.53609	0.833668	2.62092
MELO3C026741	64.8853	0.690287	0.927218	1.4058	8.86766	19.2078	10.7539	39.752	55.9719	3.786	4.53058	3.47355	39.0293	32.3687	36.2205	28.6721	1.81099	1.17831	13.9239	14.6656	10.6605	7.25664	4.76518	27.5279	23.4291	16.2924	23.8015	42.8049	67.9574	19.5768	22.2696	1.65706	5.03141	2.51528	25.9802	17.7969	35.759	40.2725	56.8693	34.9279	53.321	32.7539	15.4299	22.7672	17.4264
MELO3C026873	10.9889	10.1525	3.636	7.40745	6.33803	18.1127	13.5421	10.6657	10.1303	8.42914	5.9444	6.03767	12.4524	9.11514	11.0016	17.5484	66.5287	32.0672	34.5191	28.0537	6.53054	9.83959	6.7948	16.1232	11.5256	7.89349	10.1429	11.5146	9.44048	8.47477	13.3213	11.4177	6.86048	9.04598	16.1418	14.9555	8.39489	10.1913	11.9552	2.16366	6.94421	13.6098	9.91672	7.01835	13.3322
MELO3C027266	60.3611	17.2582	11.2924	58.1962	14.3278	130.731	83.0343	178.874	96.5136	69.3959	41.4915	22.9335	37.7496	35.3566	33.3299	89.7083	192.062	103.003	77.9148	86.5192	49.7937	157.987	98.6947	222.2	79.9685	57.3874	14.2306	27.8376	15.677	24.0426	18.9122	12.3196	20.6434	29.8271	338.996	146.265	95.1699	35.2066	38.8174	13.1493	20.1058	32.449	20.1721	7.04256	16.4004
MELO3C006483	0.001	0.001	0.001	0.001	0.001	0.001	0.001	0.001	0.001	0.001	0.001	0.001	0.001	0.001	0.001	0.001	0.001	0.001	0.001	0.001	0.001	0.001	0.001	0.001	0.001	0.001	0.001	0.001	0.001	0.001	0.001	0.001	0.001	0.001	0.001	0.001	0.001	0.001	0.001	0.001	0.001	0.001	0.001	0.001	0.001
